# Supplementary material for: Profiling of 5-hydroxymethylcytosine in blood reveals preferential enrichment at exon-intron junctions and predictive value for Parkinson’s disease
Source: NPJ Parkinsons Dis. 2026 Mar 20;12:76. doi: 10.1038/s41531-026-01322-x (PMC13022309; doi:10.1038/s41531-026-01322-x)
Supplement: Supplementary file 2 — Data S1 [file 41531_2026_1322_MOESM2_ESM.xlsx]

## Sheet: DMPs
Probe	Chromosome	Position	Strand	Location	Gene ID	Gene Name	Ensembl	Description	Exondistance (bp)	log(Δbeta)	T-statistic	P-value	FDR	Number of Probes within +/-2500bp window	Negative T-Statistic (%)	Positive T-Statistic (%)	No value (%)
cg15488009	chr19	681445	+	coding	10272	FSTL3	ENSG00000070404	follistatin like 3	0	-0.249912	-9.82386	1.15435e-05	0.0970679	8	1	0	0
cg07562135	chr19	39340654	-	promoter	3191	HNRNPL	ENSG00000104824	heterogeneous nuclear ribonucleoprotein L	36	-0.0512906	-10.6973	6.19001e-06	0.086114	16	0.4375	0.5625	0
cg15209934	chr19	52800385	+ *	promoter intergenic	147657	ZNF480	ENSG00000198464	zinc finger protein 480	40	-0.148449	-11.0557	4.85548e-06	0.0814996	18	0.666667	0.277778	0.0555556
cg26125384	chr2	70314274	- + *	promoter promoter intergenic	400960 5093	PCBP1-AS1 PCBP1	ENSG00000179818 ENSG00000169564	PCBP1 antisense R 1 poly(rC) binding protein 1	126	-0.0596273	-10.7435	5.99679e-06	0.086114	26	0.692308	0.307692	0
cg08458686	chr8	17271340	- *	promoter intergenic	9108	MTMR7	ENSG00000003987	myotubularin related protein 7	299	-0.130958	-12.4791	1.97542e-06	0.0632783	19	0.684211	0.315789	0
cg04231094	chr11	75139680	-	intron	283212	KLHL35	ENSG00000149243	kelch like family member 35	8	-0.296163	-10.7398	6.01176e-06	0.086114	15	0.933333	0	0.0666667
cg17716500	chr22	40600549	+	intron	23112	TNRC6B	ENSG00000100354	trinucleotide repeat containing adaptor 6B	26404	-0.124021	-10.4382	7.41114e-06	0.0898194	2	0.5	0	0.5
cg03879629	chr3	46152446	*	intergenic					52649	-0.347047	-10.1798	8.90393e-06	0.0928511	5	0.6	0.4	0
cg16856342	chr1	67895909	-	coding	26135	SERBP1	ENSG00000142864	SERPINE1 mR binding protein 1	0	-0.0821312	-10.1087	9.37205e-06	0.0928511	15	0.533333	0.266667	0.2
cg14004768	chr1	8484703	-	promoter	473	RERE	ENSG00000142599	arginine-glutamic acid dipeptide repeats	955	-0.206856	-13.0964	1.37642e-06	0.0601787	19	0.631579	0.263158	0.105263
cg23962776	chr8	12901413	*	intergenic					12400	-0.169026	-11.5759	3.45523e-06	0.0717868	4	0.5	0.25	0.25
cg24427660	chr11	818892	+ *	promoter intergenic	57104	PNPLA2	ENSG00000177666	patatin like phospholipase domain containing 2	8	-0.204657	-12.3181	2.17644e-06	0.0659434	16	0.5625	0.375	0.0625
cg10684508	chr12	75899762	-	intron	11103	KRR1	ENSG00000111615	KRR1 small subunit processome component homolog	181	-0.210622	-13.8796	8.89666e-07	0.0601787	2	0.5	0	0.5
cg25088079	chr14	22897135	+ - *	intron intron intergenic					4522	-0.448071	-11.282	4.18036e-06	0.0793993	4	0.5	0.25	0.25
cg19700160	chr14	88033406	*	intergenic					270757	-0.0392185	-10.3243	8.03169e-06	0.0927049	4	0.5	0.25	0.25
cg09661417	chr12	114298934	-	intron	9904	RBM19	ENSG00000122965	R binding motif protein 19	2232	-0.208774	-10.503	7.08226e-06	0.0894758	5	0.8	0.2	0
cg16484858	chr1	8484694	-	promoter	473	RERE	ENSG00000142599	arginine-glutamic acid dipeptide repeats	946	-0.215488	-10.1016	9.42026e-06	0.0928511	19	0.631579	0.263158	0.105263
cg15089774	chr21	47739184	-	promoter	54058	C21orf58	ENSG00000160298	chromosome 21 open reading frame 58	132	-0.0863782	-12.0197	2.61272e-06	0.0664977	16	0.875	0.125	0
cg22356381	chr12	81026691	+	intron	374462	PTPRQ	ENSG00000139304	protein tyrosine phosphatase receptor type Q	620	-0.19093	-9.70679	1.25949e-05	0.0998757	3	1	0	0
cg15619756	chr16	17436933	-	intron	64131	XYLT1	ENSG00000103489	xylosyltransferase 1	4216	-0.0826697	-9.82483	1.15352e-05	0.0970679	5	0.8	0	0.2
cg15702277	chr1	8477935	-	intron	473	RERE	ENSG00000142599	arginine-glutamic acid dipeptide repeats	4851	-0.20036	-10.0079	1.00835e-05	0.0964794	1	1	0	0
cg07198332	chr6	139854940	*	intergenic					59206	-0.301629	-11.0578	4.84864e-06	0.0814996	2	1	0	0
cg25343349	chr4	37603090	-	intron	768211	RELL1	ENSG00000181826	RELT like 1	7957	-0.173166	-9.894	1.09608e-05	0.0970679	4	0.5	0.5	0
cg05941840	chr1	94074034	-	intron	8412	BCAR3	ENSG00000137936	BCAR3 adaptor protein, NSP family member	5369	0.146447	12.7968	1.63692e-06	0.0601787	3	0	1	0
cg02641636	chr1	54102215	-	intron	148979	GLIS1	ENSG00000174332	GLIS family zinc finger 1	36263	0.225934	10.7321	6.04386e-06	0.086114	3	0.666667	0.333333	0
cg02847117	chr8	124600849	+ *	promoter intergenic					149	0.169716	10.492	7.1367e-06	0.0894758	6	0	1	0
cg03561637	chr5	309484	+	intron	10016	PDCD6	ENSG00000249915	programmed cell death 6	1923	0.379296	14.6349	5.9658e-07	0.0601787	13	0.230769	0.692308	0.0769231
cg02781614	chr1	28843701	+	intron	1104	RCC1	ENSG00000180198	regulator of chromosome condensation 1	321	0.402163	9.91047	1.08288e-05	0.0970679	14	0.642857	0.214286	0.142857
cg26421805	chr1	157938690	*	intergenic					19828	0.42926	10.2193	8.6557e-06	0.0928511	2	0	1	0
cg01976960	chr17	79051921	+	intron	10458	BAIAP2	ENSG00000175866	BAR/IMD domain containing adaptor protein 2	6710	0.37014	10.1873	8.85607e-06	0.0928511	9	0.666667	0.333333	0
cg24244695	chr11	2240683	*	intergenic					46314	0.249645	10.8651	5.51978e-06	0.0854004	14	0.214286	0.714286	0.0714286
cg06620200	chr19	54190235	+ *	promoter intergenic	100302265	MIR1283-1	ENSG00000221421	microR 1283-1	425	0.134933	10.4531	7.33413e-06	0.0898194	11	0.181818	0.818182	0
cg04125205	chr4	649540	+ -	intron promoter	5158	PDE6B	ENSG00000133256	phosphodiesterase 6B	105	0.620441	12.94	1.50607e-06	0.0601787	21	0.47619	0.428571	0.0952381
cg03719555	chr19	4455413	-	promoter	80700	UBXN6	ENSG00000167671	UBX domain protein 6	117	0.400964	9.83129	1.14802e-05	0.0970679	14	0.285714	0.714286	0
cg10022505	chr10	363457	-	intron	22982	DIP2C	ENSG00000151240	disco interacting protein 2 homolog C	7424	0.403179	9.85127	1.13118e-05	0.0970679	3	0.333333	0.666667	0
cg06185201	chr3	58188878	-	intron	1776	DSE1L3	ENSG00000163687	deoxyribonuclease 1 like 3	1617	0.51908	10.5025	7.08448e-06	0.0894758	2	0.5	0.5	0
cg07145988	chr1	8692312	-	intron	473	RERE	ENSG00000142599	arginine-glutamic acid dipeptide repeats	7872	0.201334	9.74147	1.22727e-05	0.0991592	1	0	1	0
cg08653945	chr16	89228636	+	intron	283860	LINC00304	ENSG00000180422	long intergenic non-protein coding R 304	668	0.310299	13.3457	1.19483e-06	0.0601787	10	0.4	0.6	0
cg25383600	chr17	11271421	+	intron	388336	SHISA6	ENSG00000188803	shisa family member 6	11309	0.306768	11.2046	4.39852e-06	0.0799619	1	0	1	0
cg09451784	chrX	19581808	-	intron	30011	SH3KBP1	ENSG00000147010	SH3 domain containing kinase binding protein 1	5412	0.135329	12.6948	1.73791e-06	0.0601787	2	0	1	0
cg03201008	chr8	127124176	*	intergenic					160734	0.224527	13.1565	1.32998e-06	0.0601787	1	0	1	0
cg26899952	chr4	8649781	*	intergenic					28292	0.363479	12.7469	1.68556e-06	0.0601787	11	0.454545	0.545455	0
cg14000815	chr10	105213309	-	promoter	51063	CALHM2	ENSG00000138172	calcium homeostasis modulator family member 2	0	0.343824	12.9528	1.49503e-06	0.0601787	20	0.3	0.6	0.1
cg11552267	chr1	1311479	- *	promoter intergenic	54998	AURKAIP1	ENSG00000175756	aurora kinase A interacting protein 1	660	0.0492164	10.1856	8.86732e-06	0.0928511	25	0.64	0.28	0.08
cg05779963	chrX	15683204	- *	promoter intergenic	57393	CLTRN	ENSG00000147003	collectrin, amino acid transport regulator	49	0.273944	12.1635	2.39128e-06	0.0664977	9	0.444444	0.555556	0
cg22531284	chr7	132104903	-	intron	91584	PLXNA4	ENSG00000221866	plexin A4	34848	0.443516	9.70243	1.26361e-05	0.0998757	2	0.5	0.5	0
cg02837194	chr11	542226	+	intron	115399	LRRC56	ENSG00000161328	leucine rich repeat containing 56	601	0.196909	10.8011	5.76528e-06	0.086114	6	0.166667	0.5	0.333333
cg10262551	chr8	38524442	*	intergenic					61261	0.0904672	14.9905	4.97527e-07	0.0601787	6	0.333333	0.666667	0
cg23175322	chr11	64765098	- *	promoter intergenic	116071	BATF2	ENSG00000168062	basic leucine zipper ATF-like transcription factor 2	580	0.242768	10.1349	9.19636e-06	0.0928511	7	0.571429	0.285714	0.142857
cg09201855	chr16	70967321	-	intron	54768	HYDIN	ENSG00000157423	HYDIN axonemal central pair apparatus protein	2533	0.470409	15.5716	3.7299e-07	0.0601787	2	0.5	0.5	0
cg27115973	chr11	2481206	+	intron	3784	KCNQ1	ENSG00000053918	potassium voltage-gated channel subfamily Q member 1	1459	0.502379	10.6771	6.27644e-06	0.086114	26	0.192308	0.769231	0.0384615
cg26247345	chr3	114175762	-	intron	26137	ZBTB20	ENSG00000181722	zinc finger and BTB domain containing 20	43436	0.158223	13.41	1.15251e-06	0.0601787	2	0.5	0.5	0
cg13496998	chr14	24404827	- *	promoter intergenic					1681	0.250295	10.0803	9.5666e-06	0.0928511	6	0.333333	0.666667	0
cg02566312	chr3	169589175	- *	promoter intergenic	79782	LRRC31	ENSG00000114248	leucine rich repeat containing 31	1451	0.358113	12.0586	2.5507e-06	0.0664977	6	0	1	0
cg25353171	chr8	9755804	*	intergenic					1769	-0.0907204	-9.81571	1.16134e-05	0.0970679	7	0.714286	0.285714	0
cg06161375	chr1	26394593	- *	promoter intergenic	84676	TRIM63	ENSG00000158022	tripartite motif containing 63	467	0.464927	11.662	3.27049e-06	0.0699471	10	0.4	0.6	0
cg13116138	chr12	51582638	-	threeUTR	5463	POU6F1	ENSG00000184271	POU class 6 homeobox 1	0	0.325935	10.9989	5.0435e-06	0.0814996	3	0.333333	0.333333	0.333333
cg22901347	chr3	171138553	-	intron	23043	TNIK	ENSG00000154310	TRAF2 and NCK interacting kinase	18761	-0.854419	-11.3527	3.99153e-06	0.0784465	2	0.5	0	0.5
cg11610004	chr2	70205606	-	intron	400960	PCBP1-AS1	ENSG00000179818	PCBP1 antisense R 1	10267	0.390137	13.6507	1.00827e-06	0.0601787	3	0.333333	0.666667	0
cg00086869	chr10	95196384	-	intron	26509	MYOF	ENSG00000138119	myoferlin	5110	-0.0530872	-9.74705	1.22217e-05	0.0991592	9	0.555556	0.444444	0
cg16995791	chr1	59703067	*	intergenic					59557	-0.230332	-12.4572	2.00146e-06	0.0632783	2	0.5	0.5	0
cg01995064	chr16	66289877	*	intergenic					45834	0.0543173	12.8463	1.59035e-06	0.0601787	1	0	1	0
cg16553297	chr4	123632037	*	intergenic					19306	0.424079	9.95889	1.04509e-05	0.0970679	2	0	1	0
cg11249902	chr17	77783207	*	intergenic					12291	-0.119146	-10.195	8.80777e-06	0.0928511	11	0.636364	0.363636	0
cg21973370	chr17	1957919	+	fiveUTR	3090	HIC1	ENSG00000177374	HIC ZBTB transcriptional repressor 1	0	0.140273	11.7438	3.10515e-06	0.0684233	56	0.589286	0.410714	0
cg21312582	chr21	30432900	-	coding	10694	CCT8	ENSG00000156261	chaperonin containing TCP1 subunit 8	0	-0.0562105	-9.93535	1.06328e-05	0.0970679	3	1	0	0
cg21242376	chr9	93705278	*	intergenic					44435	0.287256	15.1531	4.58528e-07	0.0601787	2	0	1	0
cg05544660	chr17	1159451	*	intergenic					14406	0.0343861	10.5164	7.01614e-06	0.0894758	10	0.5	0.5	0
cg06919203	chr20	3644151	- *	promoter intergenic	64096	GFRA4	ENSG00000125861	GDNF family receptor alpha 4	104	-0.0771343	-12.7226	1.70973e-06	0.0601787	13	0.538462	0.461538	0
cg24689460	chr16	52582101	- *	promoter intergenic	27324	TOX3	ENSG00000103460	TOX high mobility group box family member 3	386	-0.289277	-11.772	3.05034e-06	0.0684233	18	0.5	0.5	0
cg15829006	chr9	137967652	+	intron	10439	OLFM1	ENSG00000130558	olfactomedin 1	3	-0.0733844	-10.0789	9.57662e-06	0.0928511	16	0.75	0.25	0
cg12923331	chr20	60219974	+	intron	1002	CDH4	ENSG00000179242	cadherin 4	44928	-0.151513	-11.9411	2.74342e-06	0.0664977	2	0.5	0.5	0
cg20556951	chr17	45934112	-	promoter	80320	SP6	ENSG00000189120	Sp6 transcription factor	871	0.289691	9.77222	1.19947e-05	0.0991156	7	0.285714	0.714286	0
cg00661861	chr10	46994017	+	intron	9721	GPRIN2	ENSG00000204175	G protein regulated inducer of neurite outgrowth 2	453	0.210212	10.6432	6.42509e-06	0.086521	12	0.583333	0.416667	0
cg01546378	chr2	38892901	+ *	promoter intergenic	130589	GALM	ENSG00000143891	galactose mutarotase	150	-0.282732	-12.7336	1.69871e-06	0.0601787	15	0.4	0.533333	0.0666667
cg02489908	chr17	6946086	-	intron	162515	SLC16A11	ENSG00000174326	solute carrier family 16 member 11	3	-0.109245	-11.768	3.05794e-06	0.0684233	17	0.411765	0.588235	0
cg05206276	chr19	18389488	*	intergenic					1074	0.424155	9.93881	1.06058e-05	0.0970679	7	0.285714	0.714286	0
cg19615849	chr19	42527920	-	intron	2901	GRIK5	ENSG00000105737	glutamate ionotropic receptor kainate type subunit 5	1413	0.388827	12.1264	2.44635e-06	0.0664977	1	0	1	0
cg18767058	chr5	139128131	*	intergenic					47274	-0.0645791	-11.9575	2.7155e-06	0.0664977	11	0.818182	0.181818	0
cg07427492	chr3	58558375	-	intron	11170	FAM107A	ENSG00000168309	family with sequence similarity 107 member A	2224	0.116625	10.3906	7.66376e-06	0.0913584	6	0.166667	0.833333	0
cg02663945	chr1	861629	+						0	-0.398888	-13.0542	1.41012e-06	0.0601787	16	0.5625	0.4375	0
cg00943191	chr6	135814416	-	intron	54806	AHI1	ENSG00000135541	Abelson helper integration site 1	986	-0.312729	-11.068	4.81574e-06	0.0814996	5	0.8	0.2	0
cg05586800	chr5	170052878	+	intron	30820	KCNIP1	ENSG00000182132	potassium voltage-gated channel interacting protein 1	43624	0.0877723	14.2869	7.15425e-07	0.0601787	4	0.25	0.75	0
cg24559147	chr1	36020018	-	coding	79932	KIAA0319L	ENSG00000142687	KIAA0319 like	0	-0.156587	-9.82088	1.1569e-05	0.0970679	5	0.4	0.4	0.2
cg18610604	chr14	92857080	+	intron	123041	SLC24A4	ENSG00000140090	solute carrier family 24 member 4	43175	0.0374808	10.1616	9.02121e-06	0.0928511	4	0.5	0.5	0
cg05461268	chr2	230266391	-	intron	92737	DNER	ENSG00000187957	delta/notch like EGF repeat containing	5556	-0.182553	-10.3446	7.9168e-06	0.0927049	2	1	0	0
cg06931065	chr2	85727279	*	intergenic					37310	-0.163949	-10.8934	5.41497e-06	0.0854004	4	0.75	0.25	0
cg20063640	chr20	2635105	+	coding	10528	NOP56	ENSG00000101361	NOP56 ribonucleoprotein	0	0.433027	11.0211	4.96923e-06	0.0814996	41	0.292683	0.634146	0.0731707
cg25743622	chr1	223403446	-	intron	55061	SUSD4	ENSG00000143502	sushi domain containing 4	715	0.421479	14.9212	5.15281e-07	0.0601787	5	0.2	0.8	0
cg04180864	chr12	113007971	*	intergenic					4929	-0.130279	-11.4869	3.65883e-06	0.0739054	2	0.5	0.5	0
cg04980777	chr14	22946650	+ - *	intron intron intergenic					0	0.43783	11.2538	4.25839e-06	0.0793993	14	0	0.857143	0.142857
cg01572462	chr22	31220850	+	intron	23762	OSBP2	ENSG00000184792	oxysterol binding protein 2	2153	0.0558926	10.1726	8.95047e-06	0.0928511	9	0.444444	0.555556	0

## Sheet: DhMPs
Probe	Chromosome	Position	Strand	Location	Gene ID	Gene Name	Ensembl	Description	Exondistance (bp)	log(Δbeta)	T-statistic	P-value	FDR	Number of Probes within a 2500bp window	Negative T-Statistic (%)	Positive T-Statistic (%)	No value (%)
cg06672958	chr5	106830972	-	intron	1946.0	EF5	ENSG00000184349	ephrin A5	67761	-0.0448693	-13.3125	1.4892e-06	0.0666808	2	1	0	0
cg13369611	chr9	79634544	+ *	promoter intergenic	442425	FOXB2	ENSG00000204612	forkhead box B2	26	-0.0854936	-12.8118	1.97285e-06	0.0666808	14	0.428571	0.285714	0.285714
cg04818943	chr16	90114200	- *	promoter intergenic	100130015	URAHP	ENSG00000222019	urate (hydroxyiso-) hydrolase, pseudogene	8	-0.0567683	-15.4156	5.04226e-07	0.0526823	14	0.714286	0.142857	0.142857
cg08243728	chr19	45905890	-	intron	10848.0	PPP1R13L	ENSG00000104881	protein phosphatase 1 regulatory subunit 13 like	2366	-0.082012	-31.7305	2.22032e-09	0.000907736	9	0.444444	0.555556	0
cg02393535	chr19	11093459	+	intron	6597.0	SMARCA4	ENSG00000127616	SWI/SNF related, matrix associated, actin dependent regulator of chromatin, subfamily a, member 4	1337	-0.0870849	-12.4887	2.37831e-06	0.0678477	10	0.6	0.4	0
cg17526311	chr7	139336417	-	intron	28996.0	HIPK2	ENSG00000064393	homeodomain interacting protein kinase 2	19945	-0.0320231	-15.1276	5.79873e-07	0.0526823	3	0.333333	0.666667	0
cg16477213	chr8	142402816	+ *	intron intergenic					631	0.060814	13.5995	1.27299e-06	0.0650547	13	0.692308	0.307692	0
cg10893823	chr12	103311064	-	fiveUTR	5053.0	PAH	ENSG00000171759	phenylalanine hydroxylase	0	-0.0382838	-13.6115	1.26479e-06	0.0650547	15	0.533333	0.333333	0.133333
cg03561637	chr5	309484	+	intron	10016.0	PDCD6	ENSG00000249915	programmed cell death 6	1923	-0.32789	-11.7128	3.79604e-06	0.0914268	13	0.615385	0.307692	0.0769231
cg21713614	chr4	79126719	+	intron	80144.0	FRAS1	ENSG00000138759	Fraser extracellular matrix complex subunit 1	31944	-0.172256	-12.7808	2.00817e-06	0.0666808	1	1	0	0
cg05738504	chr5	110344874	*	intergenic					60903	-0.32079	-12.255	2.73015e-06	0.0744116	3	0.666667	0.333333	0
cg06289882	chrX	129535465	+ *	promoter intergenic	51634	RBMX2	ENSG00000134597	R binding motif protein X-linked 2	477	-0.0794575	-14.7395	7.02892e-07	0.0535873	10	0.6	0.2	0.2
cg21688118	chr14	92999032	+	intron	79890	RIN3	ENSG00000100599	Ras and Rab interactor 3	18711	0.114134	14.012	1.02151e-06	0.0640576	3	0.333333	0.333333	0.333333
cg26153045	chr7	73441834	+ *	promoter intergenic	2006	ELN	ENSG00000049540	elastin	592	-0.268602	-17.3375	2.10389e-07	0.0430068	15	0.6	0.266667	0.133333
cg21242376	chr9	93705278	*	intergenic					44435	-0.29078	-16.6338	2.8652e-07	0.0468553	2	0.5	0.5	0
cg20631947	chr18	23671586	- *	promoter intergenic	6760	SS18	ENSG00000141380	SS18 subunit of BAF chromatin remodeling complex	421	0.0288249	15.1602	5.70696e-07	0.0526823	13	0.307692	0.538462	0.153846
cg01457572	chr8	72456434	- *	intron intergenic					3315	-0.0210278	-11.6185	4.02575e-06	0.094049	1	1	0	0
cg26875852	chr5	5672077	*	intergenic					181729	-0.292602	-12.4957	2.36859e-06	0.0678477	1	1	0	0
cg16045390	chr17	37896620	+	intron	2886	GRB7	ENSG00000141738	growth factor receptor bound protein 7	185	0.0551883	41.2648	3.02309e-10	0.000247187	26	0.346154	0.576923	0.0769231
cg13635072	chr6	72861782	+	intron	22999	RIMS1	ENSG00000079841	regulating synaptic membrane exocytosis 1	27495	0.0254636	11.8719	3.44123e-06	0.0907667	1	0	1	0
cg05710628	chr11	69633974	-	fiveUTR	2248	FGF3	ENSG00000186895	fibroblast growth factor 3	0	-0.0531499	-13.8775	1.09679e-06	0.0640576	25	0.68	0.12	0.2
cg04987362	chr17	40955556	+	intron	124817	CNTD1	ENSG00000176563	cyclin N-terminal domain containing 1	81	-0.0149348	-12.8742	1.9038e-06	0.0666808	3	1	0	0
cg23102014	chr15	70574295	*	intergenic					66601	-0.290443	-14.6892	7.20908e-07	0.0535873	1	1	0	0
cg14000815	chr10	105213309	-	promoter	51063	CALHM2	ENSG00000138172	calcium homeostasis modulator family member 2	0	-0.344623	-13.1094	1.66714e-06	0.0666808	20	0.55	0.35	0.1
cg19340296	chr6	52288804	+	coding	114327	EFHC1	ENSG00000096093	EF-hand domain containing 1	0	0.0380428	12.7734	2.01672e-06	0.0666808	3	0	1	0
cg14318940	chr19	1583431	-	intron	53615	MBD3	ENSG00000071655	methyl-CpG binding domain protein 3	719	-0.0724044	-27.908	5.86771e-09	0.00159927	7	0.857143	0.142857	0
cg20563193	chr7	151597771	*	intergenic					21462	0.0481415	15.9935	3.83666e-07	0.052285	7	0.428571	0.571429	0
cg18890273	chr1	30756541	*	intergenic					246084	-0.189504	-12.4687	2.40635e-06	0.0678477	3	0.666667	0	0.333333
cg22367835	chr22	23006387	+ *	intron intergenic					506	-0.0296514	-13.1424	1.63662e-06	0.0666808	3	0.333333	0.666667	0
cg01801603	chr8	123795433	+	intron	22882	ZHX2	ENSG00000178764	zinc fingers and homeoboxes 2	1247	0.156877	11.7104	3.8017e-06	0.0914268	19	0.263158	0.631579	0.105263
cg09201855	chr16	70967321	-	intron	54768	HYDIN	ENSG00000157423	HYDIN axonemal central pair apparatus protein	2533	-0.4492	-12.7544	2.03876e-06	0.0666808	2	0.5	0.5	0
cg02566312	chr3	169589175	- *	promoter intergenic	79782	LRRC31	ENSG00000114248	leucine rich repeat containing 31	1451	-0.355779	-13.9923	1.03215e-06	0.0640576	6	0.333333	0.666667	0
cg12303685	chr1	156218094	- *	promoter intergenic	79957	PAQR6	ENSG00000160781	progestin and adipoQ receptor family member 6	185	0.0554993	12.9396	1.83438e-06	0.0666808	15	0.466667	0.4	0.133333
cg00943191	chr6	135814416	-	intron	54806	AHI1	ENSG00000135541	Abelson helper integration site 1	986	0.308357	11.7234	3.77121e-06	0.0914268	5	0.2	0.8	0
cg08215115	chr10	51039609	-	intron	8505	PARG	ENSG00000227345	poly(ADP-ribose) glycohydrolase	1239	-0.0989647	-12.6401	2.17771e-06	0.0678477	1	1	0	0

## Sheet: DMRs
Chromosome	Start	End	Difference in Area between PD and CTRL	Area	p-value	FWER	p-value Area	FWER Area	Gene ID	Distance from Gene (bp)	Strand of Gene	Gene Name	Ensembl	Description	Number of Probes within +/- 2500bp window	Negative T-Statistic (%)	Positive T-Statistic (%)	No value (%)	Minimum Distance to Exon (bp)	Mean Distance to Exon (bp)	Maximum Distance to Exon (bp)	Distance group (Proximal/Distal)
chr6	31680112	31680144	0.28878	0.57756	2.51615e-05	0.167	0.0052246	0.331	7920	0	-	ABHD16A	ENSG00000204427	abhydrolase domain containing 16A, phospholipase	10	0.3	0.6	0.1	1	21	31	proximal_0_250
chr6	35754758	35754906	-0.228234	0.456469	1.86805e-05	0.199	0.0134875	0.331	340204	0	+	CLPSL1	ENSG00000204140	colipase like 1	4	0.75	0.25	0	17	3935	7853	proximal_0_250
chr11	75139390	75139680	-0.39309	1.17927	8.84466e-06	0.088	0.000343722	0.318	283212	0	-	KLHL35	ENSG00000149243	kelch like family member 35	15	0.933333	0	0.0666667	57	2163	6335	proximal_0_250
chr17	74558057	74558057	0.787118	0.787118	0.000203503	0.155	0.00147027	0.33	100507246	0	+	SNHG16	ENSG00000163597	small nucleolar RNA host gene 16	9	0.333333	0.666667	0	269	269	269	intermediate_250_500
chr4	940614	941054	-0.293259	0.879776	2.29504e-05	0.166	0.000953393	0.327	84286	0	+	TMEM175	ENSG00000127419	transmembrane protein 175	13	0.692308	0.230769	0.0769231	443	6243	12058	distal_gt_500
chr1	38461540	38461896	-0.342722	1.02817	1.50969e-05	0.127	0.000547301	0.326	2275	545	-	FHL3	ENSG00000183386	four and a half LIM domains 3	6	0.833333	0.166667	0	546	6048.33	16844	distal_gt_500
chr8	125935564	125935564	0.765923	0.765923	0.00025314	0.167	0.00164678	0.33	157381	16319	+	LINC00964	ENSG00000249816	long intergenic non-protein coding RNA 964	3	0.333333	0.666667	0	1209	1209	1209	distal_gt_500
chr1	111971624	111971624	0.789705	0.789705	0.000199157	0.154	0.0014522	0.33	5016	1224	-	OVGP1	ENSG00000085465	oviductal glycoprotein 1	9	0.111111	0.777778	0.111111	1225	1225	1225	distal_gt_500
chr6	27185676	27186076	-0.262612	0.787835	1.50969e-05	0.177	0.00146524	0.33	10279	29425	+	PRSS16	ENSG00000112812	serine protease 16	4	0.75	0	0.25	2652	3744.67	4381	distal_gt_500
chr17	12562530	12562530	0.827178	0.827178	0.000135872	0.124	0.00121149	0.327	93649	6676	+	MYOCD	ENSG00000141052	myocardin	1	0	1	0	6677	6677	6677	distal_gt_500
chr10	80944147	80944147	-0.759775	0.759775	0.00026717	0.172	0.00169856	0.33	57178	0	+	ZMIZ1	ENSG00000108175	zinc finger MIZ-type containing 1	2	0.5	0	0.5	13766	13766	13766	distal_gt_500
chr5	150618948	150619039	0.48392	0.967841	2.11204e-05	0.118	0.000676387	0.327	2760	13573	+	GM2A	ENSG00000196743	GM2 ganglioside activator	4	0	1	0	15294	15339.5	15385	distal_gt_500
chr16	86606899	86606923	0.351015	0.702031	2.95076e-05	0.147	0.00235184	0.33	2303	4361	+	FOXC2	ENSG00000176692	forkhead box C2	9	0.222222	0.666667	0.111111	18058	18070	18082	distal_gt_500
chr3	171138553	171138553	-0.926599	0.926599	4.87981e-05	0.08	0.000787174	0.327	23043	0	-	TNIK	ENSG00000154310	TRAF2 and NCK interacting kinase	2	0.5	0	0.5	18762	18762	18762	distal_gt_500
chr1	115603413	115603413	-0.748838	0.748838	0.000302701	0.18	0.00180675	0.33	10100	0	-	TSPAN2	ENSG00000134198	tetraspanin 2	7	0.571429	0.428571	0	26483	26483	26483	distal_gt_500
chr8	9106559	9106610	-0.471777	0.943555	3.64461e-05	0.145	0.000736851	0.327	157273	75950	+	AC022784.1	ENSG00000248538	novel transcript	6	0.666667	0.333333	0	38372	42284	46196	distal_gt_500
chr6	32522872	32522872	0.800879	0.800879	0.000178494	0.147	0.00137344	0.33	3128	0	-	HLA-DRB6	ENSG00000229391	major histocompatibility complex, class II, DR beta 6 (pseudogene)	11	0.363636	0.272727	0.363636	82311	82311	82311	distal_gt_500
chr4	161096610	161096610	0.793637	0.793637	0.000190389	0.151	0.00142002	0.33	9693	815308	+	RAPGEF2	ENSG00000109756	Rap guanine nucleotide exchange factor 2	1	0	1	0	815309	815309	815309	distal_gt_500

## Sheet: DhMRs
Chromosome	Start	End	Difference in Area between PD and CTRL	Area	p-value	FWER	p-value Area	FWER Area	Gene ID	Distance from Gene (bp)	Strand of Gene	Gene Name	Ensembl	Description	Number of Probes within +/- 2500bp window	Negative T-Statistic (%)	Positive T-Statistic (%)	No value (%)	Minimum Distance to Exon (bp)	Mean Distance to Exon (bp)	Maximum Distance to Exon (bp)	Distance group (Proximal/Distal)
chr6	31680112	31680144	-0.273424	0.546849	6.05886e-07	0.006	0.00124086	0.22	7920	0	-	ABHD16A	ENSG00000204427	abhydrolase domain containing 16A, phospholipase	10	0.6	0.3	0.1	1	21	31	proximal_0_250
chr4	40763254	40763324	0.244432	0.488864	0.000390696	0.197	0.00268872	0.251	79730	0	+	NSUN7	ENSG00000179299	NOP2/Sun RNA methyltransferase family member 7	4	0	0.75	0.25	6	35	64	proximal_0_250
chrX	128928707	128928707	-0.455374	0.455374	0.00188572	0.17	0.00427978	0.273	54440	0	+	SASH3	ENSG00000122122	SAM and SH3 domain containing 3	3	0.666667	0.333333	0	38	253.5	469	proximal_0_250
chr12	10282621	10283049	0.144787	0.289574	8.41172e-05	0.192	0.0482676	0.343	64581	0	-	CLEC7A	ENSG00000172243	C-type lectin domain containing 7A	8	0.25	0.625	0.125	42	88.3333	181	proximal_0_250
chr7	73011308	73011675	-0.107384	0.214767	1.31275e-06	0.013	0.14865	0.35	51085	0	-	MLXIPL	ENSG00000009950	MLX interacting protein like	3	1	0	0	46	85	163	proximal_0_250
chr4	103498927	103498927	-0.446021	0.446021	0.00225632	0.187	0.00487486	0.274	4790	0	+	NFKB1	ENSG00000109320	nuclear factor kappa B subunit 1	4	0.5	0.5	0	56	56	56	proximal_0_250
chr15	59970199	59970345	0.142922	0.285843	6.15984e-06	0.042	0.0510562	0.345	663	0	-	BNIP2	ENSG00000140299	BCL2 interacting protein 2	4	0	0.75	0.25	59	73	87	proximal_0_250
chr16	24942460	24942666	-0.321151	0.642302	8.70457e-05	0.097	0.00039423	0.153	55114	0	-	ARHGAP17	ENSG00000140750	Rho GTPase activating protein 17	3	0.666667	0.333333	0	59	162	265	proximal_0_250
chr11	60893467	60893661	-0.349365	0.698731	7.16965e-05	0.08	0.000213474	0.118	921	0	+	CD5	ENSG00000110448	CD5 molecule	2	1	0	0	99	126.5	154	proximal_0_250
chr15	28369063	28369063	-0.433412	0.433412	0.00288079	0.198	0.00583186	0.279	8924	0	-	HERC2	ENSG00000128731	HECT and RLD domain containing E3 ubiquitin protein ligase 2	3	0.666667	0.333333	0	120	120	120	proximal_0_250
chr6	31105927	31105927	-0.588012	0.588012	0.000103203	0.064	0.000743523	0.19	170680	0	-	PSORS1C2	ENSG00000204538	psoriasis susceptibility 1 candidate 2	26	0.769231	0.115385	0.115385	156	156	156	proximal_0_250
chr17	8019912	8019912	-0.487066	0.487066	0.000989008	0.132	0.0027584	0.251	59344	0	-	ALOXE3	ENSG00000179148	arachidonate lipoxygenase 3	18	0.444444	0.333333	0.222222	182	182	182	proximal_0_250
chr4	649540	649540	-0.668357	0.668357	1.28246e-05	0.028	0.000296682	0.14	5158	0	+	PDE6B	ENSG00000133256	phosphodiesterase 6B	21	0.571429	0.333333	0.0952381	189	189	189	proximal_0_250
chr6	31654533	31654533	-0.48958	0.48958	0.000933974	0.13	0.00266045	0.251	7920	192	-	ABHD16A	ENSG00000204427	abhydrolase domain containing 16A, phospholipase	9	0.666667	0.222222	0.111111	193	193	193	proximal_0_250
chr22	45683567	45683821	-0.247509	0.495019	0.000157127	0.165	0.00246767	0.25	7380	0	+	UPK3A	ENSG00000100373	uroplakin 3A	2	1	0	0	235	362	489	proximal_0_250
chr6	31105844	31105844	-0.453747	0.453747	0.00194217	0.172	0.00437319	0.273	170680	0	-	PSORS1C2	ENSG00000204538	psoriasis susceptibility 1 candidate 2	26	0.769231	0.115385	0.115385	239	239	239	proximal_0_250
chr4	71225706	71226325	0.235618	0.706855	0.000146826	0.172	0.000198731	0.117	10879	167	+	SMR3B	ENSG00000171201	submaxillary gland androgen regulated protein 3B	5	0	0.8	0.2	288	118375	295211	intermediate_250_500
chr19	55887905	55887905	-0.447777	0.447777	0.00217947	0.181	0.00475348	0.273	147744	298	+	TMEM190	ENSG00000160472	transmembrane protein 190	17	0.470588	0.294118	0.235294	299	299	299	intermediate_250_500
chr1	240370408	240370865	-0.272751	0.545502	0.000232357	0.165	0.00126186	0.221	56776	0	+	FMN2	ENSG00000155816	formin 2	5	0.8	0.2	0	309	17873.3	52545	intermediate_250_500
chr7	55238412	55238412	-0.436794	0.436794	0.00270094	0.196	0.00555699	0.278	1956	0	+	EGFR	ENSG00000146648	epidermal growth factor receptor	2	1	0	0	326	326	326	intermediate_250_500
chr19	41190803	41190803	-0.436076	0.436076	0.00273709	0.196	0.00561333	0.278	9253	0	-	NUMBL	ENSG00000105245	NUMB like endocytic adaptor protein	5	1	0	0	342	342	342	intermediate_250_500
chr19	51513252	51513611	-0.279211	0.558422	0.00022953	0.156	0.00107222	0.213	284366	361	-	KLK9	ENSG00000213022	kallikrein related peptidase 9	7	0.571429	0.428571	0	362	76576.3	114841	intermediate_250_500
chr10	135186343	135186343	-0.511214	0.511214	0.000595182	0.114	0.00198923	0.249	1892	0	-	ECHS1	ENSG00000127884	enoyl-CoA hydratase, short chain 1	8	0.5	0.375	0.125	407	407	407	intermediate_250_500
chr17	40913702	40913702	-0.475848	0.475848	0.00124914	0.138	0.00322079	0.254	10266	0	+	RAMP2	ENSG00000131477	receptor activity modifying protein 2	11	0.545455	0.454545	0	427	427	427	intermediate_250_500
chr1	26394558	26394593	-0.278155	0.55631	0.000209334	0.156	0.00109968	0.216	84676	432	-	TRIM63	ENSG00000158022	tripartite motif containing 63	10	0.4	0.6	0	433	16036	31639	intermediate_250_500
chr3	58573320	58573320	-0.481409	0.481409	0.00111109	0.137	0.00297874	0.252	11170	0	-	FAM107A	ENSG00000168309	family with sequence similarity 107 member A	14	0.642857	0.285714	0.0714286	525	525	525	distal_gt_500
chr19	4455413	4456134	-0.38246	0.76492	3.58483e-05	0.054	0.000103708	0.088	80700	0	-	UBXN6	ENSG00000167671	UBX domain protein 6	20	0.5	0.4	0.1	568	6739.17	10089	distal_gt_500
chr2	71756210	71756210	-0.46981	0.46981	0.00141545	0.145	0.00351	0.263	8291	0	+	DYSF	ENSG00000135636	dysferlin	5	0.4	0.6	0	679	679	679	distal_gt_500
chr19	7459122	7459296	-0.255373	0.510745	0.000513388	0.198	0.00200205	0.249	23370	0	+	ARHGEF18	ENSG00000104880	Rho/Rac guanine nucleotide exchange factor 18	15	0.466667	0.333333	0.2	703	790	877	distal_gt_500
chr22	31504271	31504273	-0.285762	0.571525	0.000263056	0.146	0.000907618	0.201	27124	0	+	INPP5J	ENSG00000185133	inositol polyphosphate-5-phosphatase J	12	0.416667	0.5	0.0833333	720	721	722	distal_gt_500
chr14	74182558	74182560	-0.284984	0.569967	0.000382213	0.152	0.000927309	0.202	91748	0	-	MIDEAS	ENSG00000156030	mitotic deacetylase associated SANT domain protein	12	0.5	0.416667	0.0833333	733	734	735	distal_gt_500
chr17	37782302	37782380	-0.370097	0.740194	5.52366e-05	0.066	0.000135012	0.1	84152	796	+	PPP1R1B	ENSG00000131771	protein phosphatase 1 regulatory inhibitor subunit 1B	19	0.421053	0.263158	0.315789	797	836	875	distal_gt_500
chr6	11539475	11539786	0.321835	0.643671	0.000148846	0.112	0.000388676	0.153	100113407	0	+	TMEM170B	ENSG00000205269	transmembrane protein 170B	14	0.285714	0.5	0.214286	868	1023.5	1179	distal_gt_500
chr2	77750375	77750535	0.219148	0.438296	0.000159348	0.189	0.00543773	0.278	80059	872	-	LRRTM4	ENSG00000176204	leucine rich repeat transmembrane neuronal 4	7	0	1	0	873	72965.5	145058	distal_gt_500
chr8	37653377	37653502	-0.314751	0.629501	0.000193379	0.12	0.000453809	0.165	25960	898	+	ADGRA2	ENSG00000020181	adhesion G protein-coupled receptor A2	12	0.333333	0.416667	0.25	899	961.5	1024	distal_gt_500
chr1	234545133	234545133	0.437928	0.437928	0.002645	0.196	0.00546621	0.278	6894	0	-	TARBP1	ENSG00000059588	TAR (HIV-1) RNA binding protein 1	7	0.285714	0.714286	0	1058	1058	1058	distal_gt_500
chr4	72119810	72120167	0.260026	0.520053	0.000331218	0.179	0.0017708	0.245	8671	0	+	SLC4A4	ENSG00000080493	solute carrier family 4 member 4	4	0.5	0.5	0	1127	207834	414540	distal_gt_500
chr7	31147341	31147341	-0.520142	0.520142	0.000497534	0.106	0.00176889	0.245	117	0	+	ADCYAP1R1	ENSG00000078549	ADCYAP receptor type I	4	0.5	0.25	0.25	1231	1231	1231	distal_gt_500
chr15	78631277	78631277	-0.457823	0.457823	0.00179665	0.167	0.00413528	0.272	1381	1388	+	CRABP1	ENSG00000166426	cellular retinoic acid binding protein 1	29	0.62069	0.241379	0.137931	1389	1389	1389	distal_gt_500
chr9	135818057	135818481	0.247131	0.494263	0.000311527	0.184	0.00249221	0.25	7248	0	-	TSC1	ENSG00000165699	TSC complex subunit 1	16	0.1875	0.4375	0.375	1449	2924	4399	distal_gt_500
chr17	37828296	37828296	-0.439968	0.439968	0.00253745	0.192	0.00530989	0.277	93210	0	-	PGAP3	ENSG00000161395	post-GPI attachment to proteins phospholipase 3	4	0.25	0.5	0.25	1568	1568	1568	distal_gt_500
chr1	15664182	15664385	-0.267894	0.535788	0.000596394	0.188	0.00143333	0.225	114827	0	+	FHAD1	ENSG00000142621	forkhead associated phosphopeptide binding domain 1	9	0.666667	0.222222	0.111111	1592	1695.67	1795	distal_gt_500
chr11	76425739	76425739	-0.467822	0.467822	0.00147331	0.149	0.00360997	0.263	390226	0	-	GUCY2EP	ENSG00000204529	guanylate cyclase 2E, pseudogene	1	1	0	0	1714	1714	1714	distal_gt_500
chr12	56120877	56120877	-0.435183	0.435183	0.00278455	0.196	0.00568574	0.278	967	0	-	CD63	ENSG00000135404	CD63 molecule	33	0.272727	0.515152	0.212121	2351	2351	2351	distal_gt_500
chr16	70967321	70967321	-0.462483	0.462483	0.00164125	0.162	0.0038804	0.271	54768	0	-	HYDIN	ENSG00000157423	HYDIN axonemal central pair apparatus protein	2	0.5	0.5	0	2534	2534	2534	distal_gt_500
chr14	24551140	24551147	-0.32073	0.64146	0.000158843	0.113	0.000397562	0.159	4901	0	-	NRL	ENSG00000129535	neural retina leucine zipper	12	0.583333	0.333333	0.0833333	3844	3847	3851	distal_gt_500
chr17	33470664	33470733	-0.283788	0.851365	0.000380497	0.157	4.30179e-05	0.064	54475	1341	-	NLE1	ENSG00000073536	notchless homolog 1	15	0.6	0.266667	0.133333	4103	4127	4172	distal_gt_500
chr11	134286778	134286778	-0.449789	0.449789	0.00209697	0.175	0.00462503	0.273	283177	0	+	B3GAT1-DT	ENSG00000255545	B3GAT1 divergent transcript	11	0.545455	0.454545	0	4966	4966	4966	distal_gt_500
chr16	88540992	88540992	-0.461469	0.461469	0.00167457	0.162	0.00393351	0.271	161882	0	+	ZFPM1	ENSG00000179588	zinc finger protein, FOG family member 1	9	0.777778	0.222222	0	5553	5553	5553	distal_gt_500
chr8	143815906	143815906	-0.432582	0.432582	0.00292784	0.2	0.00590366	0.279	51337	0	+	THEM6	ENSG00000130193	thioesterase superfamily member 6	4	1	0	0	6456	6456	6456	distal_gt_500
chr5	81581192	81581192	-0.463111	0.463111	0.00162287	0.162	0.0038492	0.27	92270	0	+	ATP6AP1L	ENSG00000205464	ATPase H+ transporting accessory protein 1 like	1	1	0	0	6957	6957	6957	distal_gt_500
chr2	10916367	10916392	-0.335866	0.671732	2.83757e-05	0.06	0.000285776	0.137	245973	0	+	ATP6V1C2	ENSG00000143882	ATPase H+ transporting V1 subunit C2	7	0.571429	0.285714	0.142857	7125	7137.5	7150	distal_gt_500
chr1	23181832	23181832	-0.455543	0.455543	0.00188057	0.17	0.0042713	0.273	2048	0	+	EPHB2	ENSG00000133216	EPH receptor B2	3	0.666667	0.333333	0	7698	7698	7698	distal_gt_500
chr5	16886507	16886507	-0.438028	0.438028	0.00264035	0.196	0.00545813	0.278	4651	0	-	MYO10	ENSG00000145555	myosin X	4	0.75	0.25	0	8691	8691	8691	distal_gt_500
chr22	35644679	35644693	-0.344518	0.689036	0.000108959	0.089	0.000237608	0.131	10042	8751	+	HMGXB4	ENSG00000100281	HMG-box containing 4	4	0.75	0	0.25	8752	8759	8766	distal_gt_500
chr19	6730713	6730734	-0.159672	0.479015	4.2412e-06	0.029	0.00307952	0.254	56927	0	-	GPR108	ENSG00000125734	G protein-coupled receptor 108	8	0.875	0.125	0	8973	8983.67	8994	distal_gt_500
chr16	70685468	70685468	-0.446824	0.446824	0.00221754	0.186	0.0048167	0.274	146433	0	+	IL34	ENSG00000157368	interleukin 34	5	0.6	0.4	0	9639	9639	9639	distal_gt_500
chr19	49828658	49828667	-0.34937	0.69874	8.17947e-05	0.08	0.000213474	0.118	28968	183	-	SLC6A16	ENSG00000063127	solute carrier family 6 member 16	14	0.428571	0.214286	0.357143	9761	9765.5	9770	distal_gt_500
chr5	6704859	6704859	-0.458956	0.458956	0.00175828	0.167	0.00407236	0.272	11044	9858	+	TENT4A	ENSG00000112941	terminal nucleotidyltransferase 4A	3	1	0	0	9859	9859	9859	distal_gt_500
chr19	39799379	39799379	-0.455147	0.455147	0.001894	0.17	0.0042925	0.273	57622	0	-	LRFN1	ENSG00000128011	leucine rich repeat and fibronectin type III domain containing 1	9	0.666667	0.333333	0	10067	10067	10067	distal_gt_500
chr15	40532034	40532034	-0.444115	0.444115	0.00234417	0.189	0.00501028	0.274	56924	0	+	PAK6	ENSG00000137843	p21 (RAC1) activated kinase 6	21	0.714286	0.142857	0.142857	10832	10832	10832	distal_gt_500
chr11	125815776	125815776	-0.478934	0.478934	0.00117108	0.137	0.00308386	0.254	50937	10936	-	CDON	ENSG00000064309	cell adhesion associated, oncogene regulated	2	1	0	0	10937	10937	10937	distal_gt_500
chr10	73421701	73422280	-0.294178	0.588357	0.00033556	0.149	0.000741201	0.19	64072	0	+	CDH23	ENSG00000107736	cadherin related 23	4	0.75	0.25	0	12589	12945	13168	distal_gt_500
chr6	35451487	35451487	-0.467941	0.467941	0.00146958	0.149	0.00360381	0.263	7005	0	-	TEAD3	ENSG00000007866	TEA domain transcription factor 3	3	1	0	0	12929	12929	12929	distal_gt_500
chr6	30157269	30157269	-0.481704	0.481704	0.00110372	0.137	0.00296662	0.252	7726	0	-	TRIM26	ENSG00000234127	tripartite motif containing 26	29	0.655172	0.310345	0.0344828	16796	16796	16796	distal_gt_500
chr16	86606899	86606923	-0.341223	0.682447	3.02943e-06	0.023	0.000253462	0.134	2303	4361	+	FOXC2	ENSG00000176692	forkhead box C2	9	0.444444	0.333333	0.222222	18058	18070	18082	distal_gt_500
chr1	66859276	66859345	-0.268471	0.536941	0.000269215	0.169	0.00141081	0.225	5142	19013	+	PDE4B	ENSG00000184588	phosphodiesterase 4B	2	1	0	0	19014	145970	272927	distal_gt_500
chr1	31219084	31219084	-0.480192	0.480192	0.0011425	0.137	0.00303105	0.253	7805	0	-	LAPTM5	ENSG00000162511	lysosomal protein transmembrane 5	4	0.75	0.25	0	19491	19491	19491	distal_gt_500
chr20	50112854	50113946	-0.297737	0.595475	0.000351818	0.141	0.000680511	0.185	4773	0	-	NFATC2	ENSG00000101096	nuclear factor of activated T cells 2	11	0.727273	0.272727	0	19839	277468	535547	distal_gt_500
chr3	196755688	196755688	-0.444989	0.444989	0.00230217	0.187	0.00494504	0.274	4241	0	-	MELTF	ENSG00000163975	melanotransferrin	15	0.733333	0.2	0.0666667	24073	24073	24073	distal_gt_500
chr17	79944614	79945199	-0.36128	0.72256	3.55453e-05	0.06	0.000166922	0.112	79058	0	+	ASPSCR1	ENSG00000169696	ASPSCR1 tether for SLC2A4, UBX domain containing	8	0.875	0	0.125	25557	25859.3	26142	distal_gt_500
chr6	29595011	29595016	-0.363035	0.72607	1.82776e-05	0.041	0.000160257	0.11	2550	0	-	GABBR1	ENSG00000204681	gamma-aminobutyric acid type B receptor subunit 1	24	0.541667	0.375	0.0833333	29742	29744.5	29747	distal_gt_500
chr17	70815226	70815236	0.189702	0.379405	1.41373e-05	0.076	0.0127771	0.301	201266	0	-	SLC39A11	ENSG00000133195	solute carrier family 39 member 11	3	0.333333	0.666667	0	30537	188236	345934	distal_gt_500
chr6	36308389	36308494	-0.355534	0.711067	8.29054e-05	0.077	0.000191056	0.116	389384	3726	-	BNIP5	ENSG00000189325	BCL2 interacting protein 5	4	0.75	0.25	0	32017	32069.5	32122	distal_gt_500
chr1	145548264	145548264	-0.464595	0.464595	0.00157409	0.162	0.00377245	0.27	653505	0	-	PPIAL4A	ENSG00000263353	peptidylprolyl isomerase A like 4A	13	0.307692	0.615385	0.0769231	32365	32365	32365	distal_gt_500
chr8	216703	216788	-0.179708	0.359415	6.70514e-05	0.174	0.0171292	0.306	169270	19363	+	ZNF596	ENSG00000172748	zinc finger protein 596	7	0.571429	0.142857	0.285714	34385	34427.5	34470	distal_gt_500
chr21	38342168	38342168	-0.434054	0.434054	0.00284393	0.198	0.00577854	0.279	3141	0	-	HLCS	ENSG00000159267	holocarboxylase synthetase	3	1	0	0	36282	36282	36282	distal_gt_500
chr11	116663103	116663103	-0.474126	0.474126	0.00129589	0.138	0.00330259	0.255	116519	0	-	APOA5	ENSG00000110243	apolipoprotein A5	17	0.588235	0.294118	0.117647	37521	37521	37521	distal_gt_500
chr6	42186179	42186321	-0.265907	0.531814	0.000598111	0.192	0.00150583	0.227	55173	545	-	MRPS10	ENSG00000048544	mitochondrial ribosomal protein S10	11	0.363636	0.545455	0.0909091	38385	38456	38527	distal_gt_500
chr11	8750070	8750270	-0.262958	0.525916	0.000112291	0.14	0.00163599	0.241	6764	0	-	DENND2B	ENSG00000166444	DENN domain containing 2B	10	0.6	0.2	0.2	38651	38751	38851	distal_gt_500
chr17	46760627	46760677	-0.288497	0.576994	0.000192369	0.141	0.000849453	0.196	100423004	0	-	MIR4315-1	ENSG00000284055	microRNA 4315-1	7	0.428571	0.428571	0.142857	39865	39890	39915	distal_gt_500
chr10	129291058	129291058	-0.461229	0.461229	0.00168325	0.162	0.00394684	0.271	1793	40277	+	DOCK1	ENSG00000150760	dedicator of cytokinesis 1	1	1	0	0	40277	40277	40277	distal_gt_500
chr10	121255934	121256107	-0.269535	0.53907	0.000297389	0.169	0.00137304	0.225	6001	3231	-	RGS10	ENSG00000148908	regulator of G protein signaling 10	6	0.833333	0	0.166667	40803	40889.5	40976	distal_gt_500
chr1	55178437	55178437	-0.446906	0.446906	0.00221431	0.186	0.00481165	0.274	100527960	0	+	MROH7-TTC4	ENSG00000271723	MROH7-TTC4 readthrough (NMD candidate)	2	1	0	0	44134	44134	44134	distal_gt_500
chr20	34685831	34685831	-0.451441	0.451441	0.00202921	0.174	0.00451628	0.273	2036	0	+	EPB41L1	ENSG00000088367	erythrocyte membrane protein band 4.1 like 1	3	0.666667	0.333333	0	46949	46949	46949	distal_gt_500
chr17	80739272	80739272	-0.445901	0.445901	0.00226339	0.187	0.00488516	0.274	6904	0	+	TBCD	ENSG00000141556	tubulin folding cofactor D	15	0.533333	0.466667	0	48038	48038	48038	distal_gt_500
chr2	237414073	237414073	-0.439267	0.439267	0.00257734	0.193	0.00536553	0.277	79781	0	-	IQCA1	ENSG00000132321	IQ motif containing with AAA domain 1	17	0.588235	0.411765	0	55351	55351	55351	distal_gt_500
chr22	46989553	46989553	-0.507144	0.507144	0.000648904	0.118	0.00210131	0.249	23151	33094	+	GRAMD4	ENSG00000075240	GRAM domain containing 4	4	0.5	0.5	0	56486	56486	56486	distal_gt_500
chr6	31439497	31439497	-0.445024	0.445024	0.00230035	0.187	0.00494242	0.274	352961	0	+	HCG26		HLA complex group 26	9	0.555556	0.333333	0.111111	58499	58499	58499	distal_gt_500
chr2	241717262	241717598	-0.151211	0.302421	1.71668e-06	0.017	0.039885	0.341	547	0	-	KIF1A	ENSG00000130294	kinesin family member 1A	8	0.875	0.125	0	79362	79530	79698	distal_gt_500
chr13	99188998	99188998	-0.588708	0.588708	0.000102193	0.063	0.000738071	0.19	8428	0	-	STK24	ENSG00000102572	serine/threonine kinase 24	2	1	0	0	86975	86975	86975	distal_gt_500
chr5	179870052	179870089	-0.129523	0.259046	2.23168e-05	0.106	0.0763013	0.347	57472	51327	+	CNOT6	ENSG00000113300	CCR4-NOT transcription complex subunit 6	4	1	0	0	89737	89755.5	89774	distal_gt_500
chr2	73335308	73335308	-0.47938	0.47938	0.00116108	0.137	0.00306498	0.253	26056	0	-	RAB11FIP5	ENSG00000135631	RAB11 family interacting protein 5	1	1	0	0	94078	94078	94078	distal_gt_500
chr5	179383616	179383634	-0.257736	0.515473	0.000271437	0.167	0.00187764	0.248	55819	0	-	RNF130	ENSG00000113269	ring finger protein 130	5	0.8	0.2	0	95334	95343	95352	distal_gt_500
chr22	18314163	18314173	-0.303468	0.606937	9.38114e-05	0.103	0.000592759	0.18	57553	0	-	MICAL3	ENSG00000243156	microtubule associated monooxygenase, calponin and LIM domain containing 3	8	0.75	0.25	0	96183	96188	96193	distal_gt_500
chr9	110803754	110803754	-0.476066	0.476066	0.00124388	0.138	0.0032118	0.254	9314	551706	-	KLF4	ENSG00000136826	Kruppel like factor 4	3	0.333333	0.666667	0	122495	122495	122495	distal_gt_500
chr22	45154484	45154484	-0.469327	0.469327	0.00142818	0.145	0.00353353	0.263	553158	0	+	PRR5-ARHGAP8	ENSG00000248405	PRR5-ARHGAP8 readthrough	3	0.666667	0.333333	0	122559	122559	122559	distal_gt_500
chr1	157938690	157938690	-0.436757	0.436757	0.00270245	0.196	0.00555911	0.278	55243	24372	+	KIRREL1	ENSG00000183853	kirre like nephrin family adhesion molecule 1	2	1	0	0	127056	127056	127056	distal_gt_500
chr3	9101494	9101494	-0.448356	0.448356	0.00215453	0.178	0.00471511	0.273	9901	0	-	SRGAP3	ENSG00000196220	SLIT-ROBO Rho GTPase activating protein 3	2	0.5	0.5	0	132725	132725	132725	distal_gt_500
chr3	106406776	106407015	-0.129367	0.258735	4.04934e-05	0.152	0.0766637	0.347	100302640	148642	-	LINC00882	ENSG00000242759	long intergenic non-protein coding RNA 882	2	1	0	0	148643	234141	319639	distal_gt_500
chr8	37372666	37372666	-0.48467	0.48467	0.00103748	0.136	0.00284746	0.251	80139	180634	+	ZNF703	ENSG00000183779	zinc finger protein 703	3	0.666667	0.333333	0	153750	153750	153750	distal_gt_500
chr14	104746687	104746916	-0.276925	0.553851	6.06896e-05	0.115	0.00113523	0.217	26153	99451	+	KIF26A	ENSG00000066735	kinesin family member 26A	4	0.75	0	0.25	162847	162962	163076	distal_gt_500
chr5	17634462	17634462	-0.452685	0.452685	0.00198196	0.173	0.00443903	0.273	401177	247042	-	LINC02111	ENSG00000250822	long intergenic non-protein coding RNA 2111	5	1	0	0	247043	247043	247043	distal_gt_500
chrX	150346292	150346451	-0.211328	0.422656	8.74496e-05	0.169	0.00681804	0.282	9248	0	+	GPR50	ENSG00000102195	G protein-coupled receptor 50	16	0.6875	0.1875	0.125	279003	279082	279162	distal_gt_500
chr4	144104650	144104893	0.216917	0.433834	5.352e-06	0.035	0.00579712	0.279	84640	1176	+	USP38	ENSG00000170185	ubiquitin specific peptidase 38	12	0.5	0.5	0	329732	329854	329975	distal_gt_500
chr5	93530270	93530270	-0.464768	0.464768	0.00156894	0.162	0.00376417	0.27	285600	0	-	KIAA0825	ENSG00000185261	KIAA0825	2	0.5	0.5	0	424121	424121	424121	distal_gt_500
chr20	50112307	50112307	-0.452848	0.452848	0.0019763	0.173	0.00442943	0.273	4773	0	-	NFATC2	ENSG00000101096	nuclear factor of activated T cells 2	11	0.727273	0.272727	0	533908	533908	533908	distal_gt_500
