# Supplementary material for: Profiling of 5-hydroxymethylcytosine in blood reveals preferential enrichment at exon-intron junctions and predictive value for Parkinson’s disease
Source: NPJ Parkinsons Dis. 2026 Mar 20;12:76. doi: 10.1038/s41531-026-01322-x (PMC13022309; doi:10.1038/s41531-026-01322-x)
Supplement: Supplementary file 3 — Data S2 [file 41531_2026_1322_MOESM3_ESM.xlsx]

## Sheet: DMP
Term ID	Term Name	Parent Term	FDR	Term Size	Genes Identified	Type	Associated Gene Names	Associated Ensembl IDs
GO:0048667	cell morphogenesis involved in neuron differentiation	cell development	0.0595597	599	7	GO:BP	TNIK|BAIAP2|RERE|OLFM1|CDH4|PLXNA4|PTPRQ	ENSG00000154310|ENSG00000175866|ENSG00000142599|ENSG00000130558|ENSG00000179242|ENSG00000221866|ENSG00000139304
GO:0048699	generation of neurons	cell development	0.0595597	1536	12	GO:BP	KIAA0319L|TNIK|DNER|BAIAP2|RERE|OLFM1|CDH4|GPRIN2|PLXNA4|PTPRQ|KCNQ1|AHI1	ENSG00000142687|ENSG00000154310|ENSG00000187957|ENSG00000175866|ENSG00000142599|ENSG00000130558|ENSG00000179242|ENSG00000204175|ENSG00000221866|ENSG00000139304|ENSG00000053918|ENSG00000135541
GO:0032501	multicellular organismal process	multicellular organismal process	0.0595597	7322	28	GO:BP	FSTL3|KCNIP1|KIAA0319L|BCAR3|GLIS1|SLC24A4|TNIK|PDCD6|MYOF|DNER|BAIAP2|DSE1L3|RERE|OLFM1|CDH4|SH3KBP1|GPRIN2|RBM19|CALHM2|PLXNA4|PTPRQ|XYLT1|GRIK5|HYDIN|KCNQ1|ZBTB20|FAM107A|AHI1	ENSG00000070404|ENSG00000182132|ENSG00000142687|ENSG00000137936|ENSG00000174332|ENSG00000140090|ENSG00000154310|ENSG00000249915|ENSG00000138119|ENSG00000187957|ENSG00000175866|ENSG00000163687|ENSG00000142599|ENSG00000130558|ENSG00000179242|ENSG00000147010|ENSG00000204175|ENSG00000122965|ENSG00000138172|ENSG00000221866|ENSG00000139304|ENSG00000103489|ENSG00000105737|ENSG00000157423|ENSG00000053918…
GO:0065008	regulation of biological quality	membrane repolarization	0.0595597	2947	16	GO:BP	KCNIP1|SLC24A4|TNRC6B|BAIAP2|SERBP1|CCT8|SUSD4|OLFM1|CDH4|SHISA6|SH3KBP1|CALHM2|PLXNA4|GRIK5|KCNQ1|FAM107A	ENSG00000182132|ENSG00000140090|ENSG00000100354|ENSG00000175866|ENSG00000142864|ENSG00000156261|ENSG00000143502|ENSG00000130558|ENSG00000179242|ENSG00000188803|ENSG00000147010|ENSG00000138172|ENSG00000221866|ENSG00000105737|ENSG00000053918|ENSG00000168309
GO:0086009	membrane repolarization	membrane repolarization	0.0595597	53	3	GO:BP	KCNIP1|SLC24A4|KCNQ1	ENSG00000182132|ENSG00000140090|ENSG00000053918
GO:0022008	neurogenesis	cell development	0.0595597	1771	12	GO:BP	KIAA0319L|TNIK|DNER|BAIAP2|RERE|OLFM1|CDH4|GPRIN2|PLXNA4|PTPRQ|KCNQ1|AHI1	ENSG00000142687|ENSG00000154310|ENSG00000187957|ENSG00000175866|ENSG00000142599|ENSG00000130558|ENSG00000179242|ENSG00000204175|ENSG00000221866|ENSG00000139304|ENSG00000053918|ENSG00000135541
GO:0048666	neuron development	cell development	0.0595597	1177	10	GO:BP	TNIK|BAIAP2|RERE|OLFM1|CDH4|GPRIN2|PLXNA4|PTPRQ|KCNQ1|AHI1	ENSG00000154310|ENSG00000175866|ENSG00000142599|ENSG00000130558|ENSG00000179242|ENSG00000204175|ENSG00000221866|ENSG00000139304|ENSG00000053918|ENSG00000135541
GO:0048468	cell development	cell development	0.0595597	2876	16	GO:BP	FSTL3|TNIK|PDCD6|DNER|BAIAP2|OSBP2|DSE1L3|RERE|OLFM1|CDH4|GPRIN2|PLXNA4|PTPRQ|HYDIN|KCNQ1|AHI1	ENSG00000070404|ENSG00000154310|ENSG00000249915|ENSG00000187957|ENSG00000175866|ENSG00000184792|ENSG00000163687|ENSG00000142599|ENSG00000130558|ENSG00000179242|ENSG00000204175|ENSG00000221866|ENSG00000139304|ENSG00000157423|ENSG00000053918|ENSG00000135541
GO:0022603	regulation of anatomical structure morphogenesis	cell development	0.0648565	831	8	GO:BP	TNIK|PDCD6|BAIAP2|CDH4|SH3KBP1|SP6|PLXNA4|AHI1	ENSG00000154310|ENSG00000249915|ENSG00000175866|ENSG00000179242|ENSG00000147010|ENSG00000189120|ENSG00000221866|ENSG00000135541
GO:0050910	detection of mechanical stimulus involved in sensory perception of sound	detection of mechanical stimulus involved in sensory perception of sound	0.0760413	17	2	GO:BP	PTPRQ|KCNQ1	ENSG00000139304|ENSG00000053918
GO:0099177	regulation of trans-synaptic signaling	membrane repolarization	0.0760413	514	6	GO:BP	MYOF|BAIAP2|SHISA6|CALHM2|GRIK5|FAM107A	ENSG00000138119|ENSG00000175866|ENSG00000188803|ENSG00000138172|ENSG00000105737|ENSG00000168309
GO:0050804	modulation of chemical synaptic transmission	membrane repolarization	0.0760413	513	6	GO:BP	MYOF|BAIAP2|SHISA6|CALHM2|GRIK5|FAM107A	ENSG00000138119|ENSG00000175866|ENSG00000188803|ENSG00000138172|ENSG00000105737|ENSG00000168309
GO:0140115	export across plasma membrane	potassium ion export across plasma membrane	0.0760413	74	3	GO:BP	KCNIP1|SLC24A4|KCNQ1	ENSG00000182132|ENSG00000140090|ENSG00000053918
GO:0097623	potassium ion export across plasma membrane	potassium ion export across plasma membrane	0.0760413	20	2	GO:BP	KCNIP1|KCNQ1	ENSG00000182132|ENSG00000053918
GO:0030030	cell projection organization	cell projection organization	0.0760413	1631	11	GO:BP	TNIK|BAIAP2|RERE|OLFM1|CDH4|GPRIN2|PLXNA4|LRRC56|HYDIN|KCNQ1|AHI1	ENSG00000154310|ENSG00000175866|ENSG00000142599|ENSG00000130558|ENSG00000179242|ENSG00000204175|ENSG00000221866|ENSG00000161328|ENSG00000157423|ENSG00000053918|ENSG00000135541
GO:0030182	neuron differentiation	cell development	0.0760413	1451	10	GO:BP	TNIK|BAIAP2|RERE|OLFM1|CDH4|GPRIN2|PLXNA4|PTPRQ|KCNQ1|AHI1	ENSG00000154310|ENSG00000175866|ENSG00000142599|ENSG00000130558|ENSG00000179242|ENSG00000204175|ENSG00000221866|ENSG00000139304|ENSG00000053918|ENSG00000135541
GO:0030516	regulation of axon extension	cell projection organization	0.0760413	84	3	GO:BP	OLFM1|CDH4|PLXNA4	ENSG00000130558|ENSG00000179242|ENSG00000221866
GO:0007399	nervous system development	cell development	0.0760413	2604	14	GO:BP	KIAA0319L|SLC24A4|TNIK|DNER|BAIAP2|RERE|OLFM1|CDH4|GPRIN2|PLXNA4|PTPRQ|HYDIN|KCNQ1|AHI1	ENSG00000142687|ENSG00000140090|ENSG00000154310|ENSG00000187957|ENSG00000175866|ENSG00000142599|ENSG00000130558|ENSG00000179242|ENSG00000204175|ENSG00000221866|ENSG00000139304|ENSG00000157423|ENSG00000053918|ENSG00000135541
GO:0032502	developmental process	cell development	0.0760413	6553	25	GO:BP	FSTL3|KIAA0319L|BCAR3|GLIS1|SLC24A4|TNIK|PDCD6|DNER|BAIAP2|OSBP2|DSE1L3|RERE|OLFM1|CDH4|SHISA6|SH3KBP1|SP6|GPRIN2|RBM19|PLXNA4|PTPRQ|XYLT1|HYDIN|KCNQ1|AHI1	ENSG00000070404|ENSG00000142687|ENSG00000137936|ENSG00000174332|ENSG00000140090|ENSG00000154310|ENSG00000249915|ENSG00000187957|ENSG00000175866|ENSG00000184792|ENSG00000163687|ENSG00000142599|ENSG00000130558|ENSG00000179242|ENSG00000188803|ENSG00000147010|ENSG00000189120|ENSG00000204175|ENSG00000122965|ENSG00000221866|ENSG00000139304|ENSG00000103489|ENSG00000157423|ENSG00000053918|ENSG00000135541
GO:0048869	cellular developmental process	cell development	0.0801751	4438	19	GO:BP	FSTL3|KIAA0319L|GLIS1|TNIK|PDCD6|DNER|BAIAP2|OSBP2|DSE1L3|RERE|OLFM1|CDH4|SP6|GPRIN2|PLXNA4|PTPRQ|HYDIN|KCNQ1|AHI1	ENSG00000070404|ENSG00000142687|ENSG00000174332|ENSG00000154310|ENSG00000249915|ENSG00000187957|ENSG00000175866|ENSG00000184792|ENSG00000163687|ENSG00000142599|ENSG00000130558|ENSG00000179242|ENSG00000189120|ENSG00000204175|ENSG00000221866|ENSG00000139304|ENSG00000157423|ENSG00000053918|ENSG00000135541
GO:0099537	trans-synaptic signaling	membrane repolarization	0.0801751	781	7	GO:BP	KCNIP1|MYOF|BAIAP2|SHISA6|CALHM2|GRIK5|FAM107A	ENSG00000182132|ENSG00000138119|ENSG00000175866|ENSG00000188803|ENSG00000138172|ENSG00000105737|ENSG00000168309
GO:0061387	regulation of extent of cell growth	cell projection organization	0.0801751	101	3	GO:BP	OLFM1|CDH4|PLXNA4	ENSG00000130558|ENSG00000179242|ENSG00000221866
GO:0009653	anatomical structure morphogenesis	cell development	0.0801751	2713	14	GO:BP	BCAR3|SLC24A4|TNIK|PDCD6|BAIAP2|RERE|OLFM1|CDH4|SH3KBP1|SP6|PLXNA4|PTPRQ|KCNQ1|AHI1	ENSG00000137936|ENSG00000140090|ENSG00000154310|ENSG00000249915|ENSG00000175866|ENSG00000142599|ENSG00000130558|ENSG00000179242|ENSG00000147010|ENSG00000189120|ENSG00000221866|ENSG00000139304|ENSG00000053918|ENSG00000135541
GO:0007268	chemical synaptic transmission	membrane repolarization	0.0801751	775	7	GO:BP	KCNIP1|MYOF|BAIAP2|SHISA6|CALHM2|GRIK5|FAM107A	ENSG00000182132|ENSG00000138119|ENSG00000175866|ENSG00000188803|ENSG00000138172|ENSG00000105737|ENSG00000168309
GO:0098916	anterograde trans-synaptic signaling	membrane repolarization	0.0801751	775	7	GO:BP	KCNIP1|MYOF|BAIAP2|SHISA6|CALHM2|GRIK5|FAM107A	ENSG00000182132|ENSG00000138119|ENSG00000175866|ENSG00000188803|ENSG00000138172|ENSG00000105737|ENSG00000168309
GO:0030154	cell differentiation	cell development	0.0801751	4437	19	GO:BP	FSTL3|KIAA0319L|GLIS1|TNIK|PDCD6|DNER|BAIAP2|OSBP2|DSE1L3|RERE|OLFM1|CDH4|SP6|GPRIN2|PLXNA4|PTPRQ|HYDIN|KCNQ1|AHI1	ENSG00000070404|ENSG00000142687|ENSG00000174332|ENSG00000154310|ENSG00000249915|ENSG00000187957|ENSG00000175866|ENSG00000184792|ENSG00000163687|ENSG00000142599|ENSG00000130558|ENSG00000179242|ENSG00000189120|ENSG00000204175|ENSG00000221866|ENSG00000139304|ENSG00000157423|ENSG00000053918|ENSG00000135541
GO:0000902	cell morphogenesis	cell development	0.0801751	996	8	GO:BP	TNIK|BAIAP2|RERE|OLFM1|CDH4|SH3KBP1|PLXNA4|PTPRQ	ENSG00000154310|ENSG00000175866|ENSG00000142599|ENSG00000130558|ENSG00000179242|ENSG00000147010|ENSG00000221866|ENSG00000139304
GO:0048167	regulation of synaptic plasticity	membrane repolarization	0.0801751	223	4	GO:BP	BAIAP2|SHISA6|CALHM2|FAM107A	ENSG00000175866|ENSG00000188803|ENSG00000138172|ENSG00000168309
GO:0021793	chemorepulsion of branchiomotor axon	cell projection organization	0.0812008	1	1	GO:BP	PLXNA4	ENSG00000221866
GO:0039022	pronephric duct development		0.0812008	1	1	GO:BP	AHI1	ENSG00000135541
GO:0120036	plasma membrane bounded cell projection organization	cell projection organization	0.0812008	1588	10	GO:BP	TNIK|BAIAP2|RERE|OLFM1|CDH4|GPRIN2|PLXNA4|HYDIN|KCNQ1|AHI1	ENSG00000154310|ENSG00000175866|ENSG00000142599|ENSG00000130558|ENSG00000179242|ENSG00000204175|ENSG00000221866|ENSG00000157423|ENSG00000053918|ENSG00000135541
GO:0099536	synaptic signaling	membrane repolarization	0.0812008	807	7	GO:BP	KCNIP1|MYOF|BAIAP2|SHISA6|CALHM2|GRIK5|FAM107A	ENSG00000182132|ENSG00000138119|ENSG00000175866|ENSG00000188803|ENSG00000138172|ENSG00000105737|ENSG00000168309
GO:0007267	cell-cell signaling	membrane repolarization	0.0812008	1342	9	GO:BP	KCNIP1|MYOF|BAIAP2|SHISA6|SH3KBP1|CALHM2|GRIK5|KCNQ1|FAM107A	ENSG00000182132|ENSG00000138119|ENSG00000175866|ENSG00000188803|ENSG00000147010|ENSG00000138172|ENSG00000105737|ENSG00000053918|ENSG00000168309
GO:0039023	pronephric duct morphogenesis		0.0812008	1	1	GO:BP	AHI1	ENSG00000135541
GO:0048856	anatomical structure development	cell development	0.0812008	5997	23	GO:BP	FSTL3|KIAA0319L|BCAR3|SLC24A4|TNIK|PDCD6|DNER|BAIAP2|OSBP2|DSE1L3|RERE|OLFM1|CDH4|SH3KBP1|SP6|GPRIN2|RBM19|PLXNA4|PTPRQ|XYLT1|HYDIN|KCNQ1|AHI1	ENSG00000070404|ENSG00000142687|ENSG00000137936|ENSG00000140090|ENSG00000154310|ENSG00000249915|ENSG00000187957|ENSG00000175866|ENSG00000184792|ENSG00000163687|ENSG00000142599|ENSG00000130558|ENSG00000179242|ENSG00000147010|ENSG00000189120|ENSG00000204175|ENSG00000122965|ENSG00000221866|ENSG00000139304|ENSG00000103489|ENSG00000157423|ENSG00000053918|ENSG00000135541
GO:0070121	Kupffer's vesicle development		0.0812008	1	1	GO:BP	AHI1	ENSG00000135541
GO:0030862	positive regulation of polarized epithelial cell differentiation	cell development	0.0812008	1	1	GO:BP	AHI1	ENSG00000135541
GO:0048675	axon extension	cell projection organization	0.0812008	113	3	GO:BP	OLFM1|CDH4|PLXNA4	ENSG00000130558|ENSG00000179242|ENSG00000221866
GO:0039008	pronephric nephron tubule morphogenesis	multicellular organismal process	0.0812008	1	1	GO:BP	AHI1	ENSG00000135541
GO:0039007	pronephric nephron morphogenesis	multicellular organismal process	0.0812008	1	1	GO:BP	AHI1	ENSG00000135541
GO:0099072	regulation of postsynaptic membrane neurotransmitter receptor levels	membrane repolarization	0.084765	121	3	GO:BP	SUSD4|OLFM1|SHISA6	ENSG00000143502|ENSG00000130558|ENSG00000188803
GO:0036368	cone photoresponse recovery	detection of mechanical stimulus involved in sensory perception of sound	0.0991847	2	1	GO:BP	SLC24A4	ENSG00000140090
GO:0048731	system development	cell development	0.0991847	4053	17	GO:BP	KIAA0319L|BCAR3|SLC24A4|TNIK|PDCD6|DNER|BAIAP2|RERE|OLFM1|CDH4|GPRIN2|PLXNA4|PTPRQ|XYLT1|HYDIN|KCNQ1|AHI1	ENSG00000142687|ENSG00000137936|ENSG00000140090|ENSG00000154310|ENSG00000249915|ENSG00000187957|ENSG00000175866|ENSG00000142599|ENSG00000130558|ENSG00000179242|ENSG00000204175|ENSG00000221866|ENSG00000139304|ENSG00000103489|ENSG00000157423|ENSG00000053918|ENSG00000135541
GO:0048812	neuron projection morphogenesis	cell development	0.0991847	660	6	GO:BP	TNIK|BAIAP2|RERE|OLFM1|CDH4|PLXNA4	ENSG00000154310|ENSG00000175866|ENSG00000142599|ENSG00000130558|ENSG00000179242|ENSG00000221866
GO:0039020	pronephric nephron tubule development	multicellular organismal process	0.0991847	2	1	GO:BP	AHI1	ENSG00000135541
GO:0048813	dendrite morphogenesis	cell development	0.0991847	145	3	GO:BP	TNIK|BAIAP2|RERE	ENSG00000154310|ENSG00000175866|ENSG00000142599
GO:0042391	regulation of membrane potential	membrane repolarization	0.0991847	458	5	GO:BP	KCNIP1|SLC24A4|BAIAP2|GRIK5|KCNQ1	ENSG00000182132|ENSG00000140090|ENSG00000175866|ENSG00000105737|ENSG00000053918
GO:0048518	positive regulation of biological process	membrane repolarization	0.0991847	6264	23	GO:BP	FSTL3|BCAR3|GLIS1|SLC24A4|TNIK|TNRC6B|PDCD6|BAIAP2|RERE|HIC1|CCT8|SUSD4|OLFM1|CDH4|SH3KBP1|RBM19|CALHM2|PLXNA4|KCNQ1|ZBTB20|FAM107A|AHI1|RELL1	ENSG00000070404|ENSG00000137936|ENSG00000174332|ENSG00000140090|ENSG00000154310|ENSG00000100354|ENSG00000249915|ENSG00000175866|ENSG00000142599|ENSG00000177374|ENSG00000156261|ENSG00000143502|ENSG00000130558|ENSG00000179242|ENSG00000147010|ENSG00000122965|ENSG00000138172|ENSG00000221866|ENSG00000053918|ENSG00000181722|ENSG00000168309|ENSG00000135541|ENSG00000181826
GO:0090596	sensory organ morphogenesis	cell development	0.0991847	293	4	GO:BP	BCAR3|PTPRQ|KCNQ1|AHI1	ENSG00000137936|ENSG00000139304|ENSG00000053918|ENSG00000135541
GO:0048858	cell projection morphogenesis	cell development	0.0991847	681	6	GO:BP	TNIK|BAIAP2|RERE|OLFM1|CDH4|PLXNA4	ENSG00000154310|ENSG00000175866|ENSG00000142599|ENSG00000130558|ENSG00000179242|ENSG00000221866
GO:0072114	pronephros morphogenesis	multicellular organismal process	0.0991847	2	1	GO:BP	AHI1	ENSG00000135541
GO:0030860	regulation of polarized epithelial cell differentiation	cell development	0.0991847	2	1	GO:BP	AHI1	ENSG00000135541
GO:0060116	vestibular receptor cell morphogenesis	cell development	0.0991847	2	1	GO:BP	PTPRQ	ENSG00000139304
GO:0021784	postganglionic parasympathetic fiber development	multicellular organismal process	0.0991847	2	1	GO:BP	PLXNA4	ENSG00000221866
GO:0021691	cerebellar Purkinje cell layer maturation	multicellular organismal process	0.0991847	2	1	GO:BP	RERE	ENSG00000142599
GO:0001698	gastrin-induced gastric acid secretion	potassium ion export across plasma membrane	0.0991847	2	1	GO:BP	KCNQ1	ENSG00000053918
GO:0021644	vagus nerve morphogenesis	multicellular organismal process	0.0991847	2	1	GO:BP	PLXNA4	ENSG00000221866
GO:0051239	regulation of multicellular organismal process	multicellular organismal process	0.0991847	2956	14	GO:BP	FSTL3|KCNIP1|SLC24A4|PDCD6|BAIAP2|OLFM1|CDH4|SH3KBP1|RBM19|CALHM2|PLXNA4|KCNQ1|ZBTB20|AHI1	ENSG00000070404|ENSG00000182132|ENSG00000140090|ENSG00000249915|ENSG00000175866|ENSG00000130558|ENSG00000179242|ENSG00000147010|ENSG00000122965|ENSG00000138172|ENSG00000221866|ENSG00000053918|ENSG00000181722|ENSG00000135541
GO:0009582	detection of abiotic stimulus	detection of mechanical stimulus involved in sensory perception of sound	0.0991847	147	3	GO:BP	SLC24A4|PTPRQ|KCNQ1	ENSG00000140090|ENSG00000139304|ENSG00000053918
GO:0009581	detection of external stimulus	detection of mechanical stimulus involved in sensory perception of sound	0.0991847	144	3	GO:BP	SLC24A4|PTPRQ|KCNQ1	ENSG00000140090|ENSG00000139304|ENSG00000053918
GO:0008360	regulation of cell shape	cell development	0.0991847	140	3	GO:BP	BAIAP2|SH3KBP1|PLXNA4	ENSG00000175866|ENSG00000147010|ENSG00000221866
GO:0050974	detection of mechanical stimulus involved in sensory perception	detection of mechanical stimulus involved in sensory perception of sound	0.0991847	39	2	GO:BP	PTPRQ|KCNQ1	ENSG00000139304|ENSG00000053918
GO:0007275	multicellular organism development	cell development	0.0991847	4727	19	GO:BP	FSTL3|KIAA0319L|BCAR3|SLC24A4|TNIK|PDCD6|DNER|BAIAP2|RERE|OLFM1|CDH4|GPRIN2|RBM19|PLXNA4|PTPRQ|XYLT1|HYDIN|KCNQ1|AHI1	ENSG00000070404|ENSG00000142687|ENSG00000137936|ENSG00000140090|ENSG00000154310|ENSG00000249915|ENSG00000187957|ENSG00000175866|ENSG00000142599|ENSG00000130558|ENSG00000179242|ENSG00000204175|ENSG00000122965|ENSG00000221866|ENSG00000139304|ENSG00000103489|ENSG00000157423|ENSG00000053918|ENSG00000135541
GO:0021630	olfactory nerve maturation	multicellular organismal process	0.0991847	2	1	GO:BP	SLC24A4	ENSG00000140090
GO:0120039	plasma membrane bounded cell projection morphogenesis	cell development	0.0991847	676	6	GO:BP	TNIK|BAIAP2|RERE|OLFM1|CDH4|PLXNA4	ENSG00000154310|ENSG00000175866|ENSG00000142599|ENSG00000130558|ENSG00000179242|ENSG00000221866
GO:0042995	cell projection		0.00230358	2441	16	GO:CC	KCNIP1|SLC24A4|DNER|BAIAP2|OSBP2|CCT8|OLFM1|SHISA6|SH3KBP1|LRRC56|PTPRQ|GRIK5|HYDIN|KCNQ1|FAM107A|AHI1	ENSG00000182132|ENSG00000140090|ENSG00000187957|ENSG00000175866|ENSG00000184792|ENSG00000156261|ENSG00000130558|ENSG00000188803|ENSG00000147010|ENSG00000161328|ENSG00000139304|ENSG00000105737|ENSG00000157423|ENSG00000053918|ENSG00000168309|ENSG00000135541
GO:0060076	excitatory synapse		0.00230358	72	4	GO:CC	BAIAP2|SUSD4|SHISA6|PLXNA4	ENSG00000175866|ENSG00000143502|ENSG00000188803|ENSG00000221866
GO:0120025	plasma membrane bounded cell projection		0.00370881	2323	15	GO:CC	KCNIP1|SLC24A4|DNER|BAIAP2|OSBP2|CCT8|OLFM1|SHISA6|SH3KBP1|LRRC56|PTPRQ|HYDIN|KCNQ1|FAM107A|AHI1	ENSG00000182132|ENSG00000140090|ENSG00000187957|ENSG00000175866|ENSG00000184792|ENSG00000156261|ENSG00000130558|ENSG00000188803|ENSG00000147010|ENSG00000161328|ENSG00000139304|ENSG00000157423|ENSG00000053918|ENSG00000168309|ENSG00000135541
GO:0043005	neuron projection		0.00518543	1355	11	GO:CC	KCNIP1|SLC24A4|DNER|BAIAP2|OSBP2|OLFM1|SHISA6|SH3KBP1|PTPRQ|KCNQ1|FAM107A	ENSG00000182132|ENSG00000140090|ENSG00000187957|ENSG00000175866|ENSG00000184792|ENSG00000130558|ENSG00000188803|ENSG00000147010|ENSG00000139304|ENSG00000053918|ENSG00000168309
GO:0032279	asymmetric synapse		0.00611247	373	6	GO:CC	TNIK|BAIAP2|SHISA6|SH3KBP1|PLXNA4|GRIK5	ENSG00000154310|ENSG00000175866|ENSG00000188803|ENSG00000147010|ENSG00000221866|ENSG00000105737
GO:0098984	neuron to neuron synapse		0.008514	410	6	GO:CC	TNIK|BAIAP2|SHISA6|SH3KBP1|PLXNA4|GRIK5	ENSG00000154310|ENSG00000175866|ENSG00000188803|ENSG00000147010|ENSG00000221866|ENSG00000105737
GO:0030054	cell junction		0.00931333	2401	14	GO:CC	KCNIP1|BCAR3|TNIK|MYOF|BAIAP2|SUSD4|OLFM1|CDH4|SHISA6|SH3KBP1|PLXNA4|GRIK5|FAM107A|AHI1	ENSG00000182132|ENSG00000137936|ENSG00000154310|ENSG00000138119|ENSG00000175866|ENSG00000143502|ENSG00000130558|ENSG00000179242|ENSG00000188803|ENSG00000147010|ENSG00000221866|ENSG00000105737|ENSG00000168309|ENSG00000135541
GO:0098590	plasma membrane region		0.0109596	1332	10	GO:CC	SLC24A4|TNIK|MYOF|BAIAP2|SUSD4|SHISA6|PTPRQ|GRIK5|KCNQ1|FAM107A	ENSG00000140090|ENSG00000154310|ENSG00000138119|ENSG00000175866|ENSG00000143502|ENSG00000188803|ENSG00000139304|ENSG00000105737|ENSG00000053918|ENSG00000168309
GO:0045202	synapse		0.0130728	1665	11	GO:CC	KCNIP1|TNIK|MYOF|BAIAP2|SUSD4|OLFM1|SHISA6|SH3KBP1|PLXNA4|GRIK5|FAM107A	ENSG00000182132|ENSG00000154310|ENSG00000138119|ENSG00000175866|ENSG00000143502|ENSG00000130558|ENSG00000188803|ENSG00000147010|ENSG00000221866|ENSG00000105737|ENSG00000168309
GO:0098985	asymmetric, glutamatergic, excitatory synapse		0.0130728	16	2	GO:CC	SHISA6|PLXNA4	ENSG00000188803|ENSG00000221866
GO:0014069	postsynaptic density		0.0184738	357	5	GO:CC	TNIK|BAIAP2|SHISA6|SH3KBP1|GRIK5	ENSG00000154310|ENSG00000175866|ENSG00000188803|ENSG00000147010|ENSG00000105737
GO:0099092	postsynaptic density, intracellular component		0.0184738	20	2	GO:CC	TNIK|BAIAP2	ENSG00000154310|ENSG00000175866
GO:0099091	postsynaptic specialization, intracellular component		0.0227623	24	2	GO:CC	TNIK|BAIAP2	ENSG00000154310|ENSG00000175866
GO:0034705	potassium channel complex		0.0227623	101	3	GO:CC	KCNIP1|GRIK5|KCNQ1	ENSG00000182132|ENSG00000105737|ENSG00000053918
GO:0099572	postsynaptic specialization		0.023178	395	5	GO:CC	TNIK|BAIAP2|SHISA6|SH3KBP1|GRIK5	ENSG00000154310|ENSG00000175866|ENSG00000188803|ENSG00000147010|ENSG00000105737
GO:0061845	neuron projection branch point		0.0287479	1	1	GO:CC	BAIAP2	ENSG00000175866
GO:0061846	dendritic spine cytoplasm		0.0287479	1	1	GO:CC	BAIAP2	ENSG00000175866
GO:1990718	axonemal central pair projection		0.0287479	1	1	GO:CC	HYDIN	ENSG00000157423
GO:0036477	somatodendritic compartment		0.0287479	860	7	GO:CC	KCNIP1|DNER|BAIAP2|OSBP2|OLFM1|SHISA6|KCNQ1	ENSG00000182132|ENSG00000187957|ENSG00000175866|ENSG00000184792|ENSG00000130558|ENSG00000188803|ENSG00000053918
GO:0008328	ionotropic glutamate receptor complex		0.0432145	41	2	GO:CC	SHISA6|GRIK5	ENSG00000188803|ENSG00000105737
GO:1990794	basolateral part of cell		0.0454712	2	1	GO:CC	KCNQ1	ENSG00000053918
GO:0098878	neurotransmitter receptor complex		0.0454712	46	2	GO:CC	SHISA6|GRIK5	ENSG00000188803|ENSG00000105737
GO:0071196	Kv4.3-KChIP1 channel complex		0.0454712	2	1	GO:CC	KCNIP1	ENSG00000182132
GO:0005654	nucleoplasm		0.0454712	4255	17	GO:CC	FSTL3|HNRNPL|POU6F1|TNIK|TNRC6B|PDCD6|RCC1|BAIAP2|RERE|NOP56|HIC1|CCT8|KRR1|RBM19|GRIK5|ZBTB20|FAM107A	ENSG00000070404|ENSG00000104824|ENSG00000184271|ENSG00000154310|ENSG00000100354|ENSG00000249915|ENSG00000180198|ENSG00000175866|ENSG00000142599|ENSG00000101361|ENSG00000177374|ENSG00000156261|ENSG00000111615|ENSG00000122965|ENSG00000105737|ENSG00000181722|ENSG00000168309
GO:0016020	membrane		0.0464801	9953	30	GO:CC	HNRNPL|KCNIP1|KIAA0319L|BCAR3|SLC24A4|TNIK|PDCD6|MYOF|DNER|BAIAP2|SERBP1|OSBP2|UBXN6|NOP56|SUSD4|CDH4|SHISA6|SH3KBP1|KRR1|GPRIN2|RBM19|CALHM2|PLXNA4|PTPRQ|XYLT1|SLC16A11|GRIK5|KCNQ1|FAM107A|RELL1	ENSG00000104824|ENSG00000182132|ENSG00000142687|ENSG00000137936|ENSG00000140090|ENSG00000154310|ENSG00000249915|ENSG00000138119|ENSG00000187957|ENSG00000175866|ENSG00000142864|ENSG00000184792|ENSG00000167671|ENSG00000101361|ENSG00000143502|ENSG00000179242|ENSG00000188803|ENSG00000147010|ENSG00000111615|ENSG00000204175|ENSG00000122965|ENSG00000138172|ENSG00000221866|ENSG00000139304|ENSG00000103489…
GO:0098794	postsynapse		0.0530486	779	6	GO:CC	TNIK|BAIAP2|SUSD4|SHISA6|SH3KBP1|GRIK5	ENSG00000154310|ENSG00000175866|ENSG00000143502|ENSG00000188803|ENSG00000147010|ENSG00000105737
GO:0005929	cilium		0.0543113	789	6	GO:CC	SLC24A4|CCT8|LRRC56|HYDIN|KCNQ1|AHI1	ENSG00000140090|ENSG00000156261|ENSG00000161328|ENSG00000157423|ENSG00000053918|ENSG00000135541
GO:0044297	cell body		0.0589799	568	5	GO:CC	DNER|BAIAP2|CCT8|OLFM1|KCNQ1	ENSG00000187957|ENSG00000175866|ENSG00000156261|ENSG00000130558|ENSG00000053918
GO:0034702	monoatomic ion channel complex		0.0604937	362	4	GO:CC	KCNIP1|SHISA6|GRIK5|KCNQ1	ENSG00000182132|ENSG00000188803|ENSG00000105737|ENSG00000053918
GO:0005912	adherens junction		0.0621644	189	3	GO:CC	BAIAP2|CDH4|AHI1	ENSG00000175866|ENSG00000179242|ENSG00000135541
GO:0098978	glutamatergic synapse		0.0676907	602	5	GO:CC	TNIK|BAIAP2|SHISA6|SH3KBP1|PLXNA4	ENSG00000154310|ENSG00000175866|ENSG00000188803|ENSG00000147010|ENSG00000221866
GO:1990716	axonemal central apparatus		0.0680684	4	1	GO:CC	HYDIN	ENSG00000157423
GO:0030425	dendrite		0.0697429	634	5	GO:CC	KCNIP1|DNER|BAIAP2|OSBP2|SHISA6	ENSG00000182132|ENSG00000187957|ENSG00000175866|ENSG00000184792|ENSG00000188803
GO:0016324	apical plasma membrane		0.0697429	408	4	GO:CC	SLC24A4|TNIK|PTPRQ|KCNQ1	ENSG00000140090|ENSG00000154310|ENSG00000139304|ENSG00000053918
GO:0032983	kainate selective glutamate receptor complex		0.0697429	5	1	GO:CC	GRIK5	ENSG00000105737
GO:0005886	plasma membrane		0.0697429	5866	20	GO:CC	KCNIP1|KIAA0319L|SLC24A4|TNIK|MYOF|DNER|BAIAP2|OSBP2|SUSD4|CDH4|SHISA6|SH3KBP1|GPRIN2|CALHM2|PLXNA4|PTPRQ|GRIK5|KCNQ1|FAM107A|RELL1	ENSG00000182132|ENSG00000142687|ENSG00000140090|ENSG00000154310|ENSG00000138119|ENSG00000187957|ENSG00000175866|ENSG00000184792|ENSG00000143502|ENSG00000179242|ENSG00000188803|ENSG00000147010|ENSG00000204175|ENSG00000138172|ENSG00000221866|ENSG00000139304|ENSG00000105737|ENSG00000053918|ENSG00000168309|ENSG00000181826
GO:0097574	lateral part of cell		0.0697429	5	1	GO:CC	KCNQ1	ENSG00000053918
GO:0032040	small-subunit processome		0.0697429	73	2	GO:CC	NOP56|KRR1	ENSG00000101361|ENSG00000111615
GO:0097447	dendritic tree		0.0697429	636	5	GO:CC	KCNIP1|DNER|BAIAP2|OSBP2|SHISA6	ENSG00000182132|ENSG00000187957|ENSG00000175866|ENSG00000184792|ENSG00000188803
GO:0005856	cytoskeleton		0.0706745	2474	11	GO:CC	POU6F1|TNIK|MYOF|BAIAP2|UBXN6|CCT8|SH3KBP1|HYDIN|FAM107A|AHI1|RELL1	ENSG00000184271|ENSG00000154310|ENSG00000138119|ENSG00000175866|ENSG00000167671|ENSG00000156261|ENSG00000147010|ENSG00000157423|ENSG00000168309|ENSG00000135541|ENSG00000181826
GO:0070161	anchoring junction		0.0706745	912	6	GO:CC	BCAR3|BAIAP2|CDH4|SH3KBP1|FAM107A|AHI1	ENSG00000137936|ENSG00000175866|ENSG00000179242|ENSG00000147010|ENSG00000168309|ENSG00000135541
GO:0034703	cation channel complex		0.0713197	225	3	GO:CC	KCNIP1|GRIK5|KCNQ1	ENSG00000182132|ENSG00000105737|ENSG00000053918
GO:0170049	box C/D RNP complex		0.0741058	6	1	GO:CC	NOP56	ENSG00000101361
GO:0031428	box C/D methylation guide snoRNP complex		0.0741058	6	1	GO:CC	NOP56	ENSG00000101361
GO:0031410	cytoplasmic vesicle		0.0791717	2556	11	GO:CC	KIAA0319L|TNIK|PDCD6|MYOF|DNER|BAIAP2|OSBP2|UBXN6|CCT8|SH3KBP1|KCNQ1	ENSG00000142687|ENSG00000154310|ENSG00000249915|ENSG00000138119|ENSG00000187957|ENSG00000175866|ENSG00000184792|ENSG00000167671|ENSG00000156261|ENSG00000147010|ENSG00000053918
GO:0070761	pre-snoRNP complex		0.0791717	7	1	GO:CC	NOP56	ENSG00000101361
GO:0097060	synaptic membrane		0.0791717	454	4	GO:CC	BAIAP2|SUSD4|SHISA6|GRIK5	ENSG00000175866|ENSG00000143502|ENSG00000188803|ENSG00000105737
GO:0097708	intracellular vesicle		0.0791717	2562	11	GO:CC	KIAA0319L|TNIK|PDCD6|MYOF|DNER|BAIAP2|OSBP2|UBXN6|CCT8|SH3KBP1|KCNQ1	ENSG00000142687|ENSG00000154310|ENSG00000249915|ENSG00000138119|ENSG00000187957|ENSG00000175866|ENSG00000184792|ENSG00000167671|ENSG00000156261|ENSG00000147010|ENSG00000053918
GO:0150053	cerebellar climbing fiber to Purkinje cell synapse		0.0802911	8	1	GO:CC	PLXNA4	ENSG00000221866
GO:0120199	cone photoreceptor outer segment		0.0802911	8	1	GO:CC	SLC24A4	ENSG00000140090
GO:0120044	stereocilium base		0.0802911	8	1	GO:CC	PTPRQ	ENSG00000139304
GO:0098797	plasma membrane protein complex		0.0802911	725	5	GO:CC	KCNIP1|CDH4|SHISA6|GRIK5|KCNQ1	ENSG00000182132|ENSG00000179242|ENSG00000188803|ENSG00000105737|ENSG00000053918
GO:0045177	apical part of cell		0.0802911	474	4	GO:CC	SLC24A4|TNIK|PTPRQ|KCNQ1	ENSG00000140090|ENSG00000154310|ENSG00000139304|ENSG00000053918
GO:0008076	voltage-gated potassium channel complex		0.0802911	90	2	GO:CC	KCNIP1|KCNQ1	ENSG00000182132|ENSG00000053918
GO:0002199	zona pellucida receptor complex		0.0802911	8	1	GO:CC	CCT8	ENSG00000156261
GO:1902495	transmembrane transporter complex		0.0871982	490	4	GO:CC	KCNIP1|SHISA6|GRIK5|KCNQ1	ENSG00000182132|ENSG00000188803|ENSG00000105737|ENSG00000053918
GO:0043025	neuronal cell body		0.0915245	500	4	GO:CC	DNER|BAIAP2|OLFM1|KCNQ1	ENSG00000187957|ENSG00000175866|ENSG00000130558|ENSG00000053918
GO:0005832	chaperonin-containing T-complex		0.092903	10	1	GO:CC	CCT8	ENSG00000156261
GO:0030684	preribosome		0.092903	107	2	GO:CC	NOP56|KRR1	ENSG00000101361|ENSG00000111615
GO:0071944	cell periphery		0.0967791	6347	20	GO:CC	KCNIP1|KIAA0319L|SLC24A4|TNIK|MYOF|DNER|BAIAP2|OSBP2|SUSD4|CDH4|SHISA6|SH3KBP1|GPRIN2|CALHM2|PLXNA4|PTPRQ|GRIK5|KCNQ1|FAM107A|RELL1	ENSG00000182132|ENSG00000142687|ENSG00000140090|ENSG00000154310|ENSG00000138119|ENSG00000187957|ENSG00000175866|ENSG00000184792|ENSG00000143502|ENSG00000179242|ENSG00000188803|ENSG00000147010|ENSG00000204175|ENSG00000138172|ENSG00000221866|ENSG00000139304|ENSG00000105737|ENSG00000053918|ENSG00000168309|ENSG00000181826
GO:1990351	transporter complex		0.0967791	518	4	GO:CC	KCNIP1|SHISA6|GRIK5|KCNQ1	ENSG00000182132|ENSG00000188803|ENSG00000105737|ENSG00000053918
GO:0005911	cell-cell junction		0.0991955	526	4	GO:CC	BAIAP2|CDH4|SH3KBP1|AHI1	ENSG00000175866|ENSG00000179242|ENSG00000147010|ENSG00000135541

## Sheet: DhMP
Term ID	Term Name	Parent Term	FDR	Term Size	Genes Identified	Type		1 av 1
GO:0003407	neural retina development	neural retina development	0.00113542	88	4	GO:BP	SMARCA4|HIPK2|ZHX2|AHI1	ENSG00000127616|ENSG00000064393|ENSG00000178764|ENSG00000135541
GO:0048731	system development	neural retina development	0.00224222	4053	13	GO:BP	EF5|PPP1R13L|SMARCA4|HIPK2|PDCD6|FRAS1|RIMS1|FGF3|EFHC1|MBD3|ZHX2|HYDIN|AHI1	ENSG00000184349|ENSG00000104881|ENSG00000127616|ENSG00000064393|ENSG00000249915|ENSG00000138759|ENSG00000079841|ENSG00000186895|ENSG00000096093|ENSG00000071655|ENSG00000178764|ENSG00000157423|ENSG00000135541
GO:0050793	regulation of developmental process	neural retina development	0.00286795	2457	10	GO:BP	EF5|PPP1R13L|SMARCA4|HIPK2|PDCD6|RIMS1|FGF3|MBD3|ZHX2|AHI1	ENSG00000184349|ENSG00000104881|ENSG00000127616|ENSG00000064393|ENSG00000249915|ENSG00000079841|ENSG00000186895|ENSG00000071655|ENSG00000178764|ENSG00000135541
GO:0060041	retina development in camera-type eye	neural retina development	0.00286795	174	4	GO:BP	SMARCA4|HIPK2|ZHX2|AHI1	ENSG00000127616|ENSG00000064393|ENSG00000178764|ENSG00000135541
GO:0043010	camera-type eye development	neural retina development	0.00286795	363	5	GO:BP	PPP1R13L|SMARCA4|HIPK2|ZHX2|AHI1	ENSG00000104881|ENSG00000127616|ENSG00000064393|ENSG00000178764|ENSG00000135541
GO:0048513	animal organ development	neural retina development	0.00286795	3085	11	GO:BP	PPP1R13L|SMARCA4|HIPK2|PDCD6|FRAS1|FGF3|EFHC1|MBD3|ZHX2|HYDIN|AHI1	ENSG00000104881|ENSG00000127616|ENSG00000064393|ENSG00000249915|ENSG00000138759|ENSG00000186895|ENSG00000096093|ENSG00000071655|ENSG00000178764|ENSG00000157423|ENSG00000135541
GO:0007275	multicellular organism development	neural retina development	0.00299174	4727	13	GO:BP	EF5|PPP1R13L|SMARCA4|HIPK2|PDCD6|FRAS1|RIMS1|FGF3|EFHC1|MBD3|ZHX2|HYDIN|AHI1	ENSG00000184349|ENSG00000104881|ENSG00000127616|ENSG00000064393|ENSG00000249915|ENSG00000138759|ENSG00000079841|ENSG00000186895|ENSG00000096093|ENSG00000071655|ENSG00000178764|ENSG00000157423|ENSG00000135541
GO:0048880	sensory system development	neural retina development	0.00299174	426	5	GO:BP	PPP1R13L|SMARCA4|HIPK2|ZHX2|AHI1	ENSG00000104881|ENSG00000127616|ENSG00000064393|ENSG00000178764|ENSG00000135541
GO:0001654	eye development	neural retina development	0.00299174	415	5	GO:BP	PPP1R13L|SMARCA4|HIPK2|ZHX2|AHI1	ENSG00000104881|ENSG00000127616|ENSG00000064393|ENSG00000178764|ENSG00000135541
GO:0060042	retina morphogenesis in camera-type eye	neural retina development	0.00299174	68	3	GO:BP	HIPK2|ZHX2|AHI1	ENSG00000064393|ENSG00000178764|ENSG00000135541
GO:0150063	visual system development	neural retina development	0.00299174	419	5	GO:BP	PPP1R13L|SMARCA4|HIPK2|ZHX2|AHI1	ENSG00000104881|ENSG00000127616|ENSG00000064393|ENSG00000178764|ENSG00000135541
GO:0051094	positive regulation of developmental process	neural retina development	0.0097265	1343	7	GO:BP	EF5|PPP1R13L|SMARCA4|HIPK2|PDCD6|RIMS1|AHI1	ENSG00000184349|ENSG00000104881|ENSG00000127616|ENSG00000064393|ENSG00000249915|ENSG00000079841|ENSG00000135541
GO:0007167	enzyme-linked receptor protein signaling pathway	enzyme-linked receptor protein signaling pathway	0.0126635	970	6	GO:BP	EF5|HIPK2|PDCD6|GRB7|FGF3|AHI1	ENSG00000184349|ENSG00000064393|ENSG00000249915|ENSG00000141738|ENSG00000186895|ENSG00000135541
GO:0007423	sensory organ development	neural retina development	0.0129761	624	5	GO:BP	PPP1R13L|SMARCA4|HIPK2|ZHX2|AHI1	ENSG00000104881|ENSG00000127616|ENSG00000064393|ENSG00000178764|ENSG00000135541
GO:0032502	developmental process	neural retina development	0.0129761	6553	14	GO:BP	EF5|PPP1R13L|SMARCA4|HIPK2|PDCD6|FRAS1|RIMS1|FGF3|CNTD1|EFHC1|MBD3|ZHX2|HYDIN|AHI1	ENSG00000184349|ENSG00000104881|ENSG00000127616|ENSG00000064393|ENSG00000249915|ENSG00000138759|ENSG00000079841|ENSG00000186895|ENSG00000176563|ENSG00000096093|ENSG00000071655|ENSG00000178764|ENSG00000157423|ENSG00000135541
GO:0007169	cell surface receptor protein tyrosine kinase signaling pathway	enzyme-linked receptor protein signaling pathway	0.0129761	629	5	GO:BP	EF5|PDCD6|GRB7|FGF3|AHI1	ENSG00000184349|ENSG00000249915|ENSG00000141738|ENSG00000186895|ENSG00000135541
GO:0010842	retina layer formation	neural retina development	0.0140167	26	2	GO:BP	HIPK2|AHI1	ENSG00000064393|ENSG00000135541
GO:0048593	camera-type eye morphogenesis	neural retina development	0.0140167	137	3	GO:BP	HIPK2|ZHX2|AHI1	ENSG00000064393|ENSG00000178764|ENSG00000135541
GO:0009887	animal organ morphogenesis	neural retina development	0.0140167	1042	6	GO:BP	PPP1R13L|HIPK2|FRAS1|FGF3|ZHX2|AHI1	ENSG00000104881|ENSG00000064393|ENSG00000138759|ENSG00000186895|ENSG00000178764|ENSG00000135541
GO:0009653	anatomical structure morphogenesis	neural retina development	0.0143005	2713	9	GO:BP	EF5|PPP1R13L|HIPK2|PDCD6|FRAS1|RIMS1|FGF3|ZHX2|AHI1	ENSG00000184349|ENSG00000104881|ENSG00000064393|ENSG00000249915|ENSG00000138759|ENSG00000079841|ENSG00000186895|ENSG00000178764|ENSG00000135541
GO:0048856	anatomical structure development	neural retina development	0.017587	5997	13	GO:BP	EF5|PPP1R13L|SMARCA4|HIPK2|PDCD6|FRAS1|RIMS1|FGF3|EFHC1|MBD3|ZHX2|HYDIN|AHI1	ENSG00000184349|ENSG00000104881|ENSG00000127616|ENSG00000064393|ENSG00000249915|ENSG00000138759|ENSG00000079841|ENSG00000186895|ENSG00000096093|ENSG00000071655|ENSG00000178764|ENSG00000157423|ENSG00000135541
GO:0009790	embryo development	neural retina development	0.017587	1135	6	GO:BP	PPP1R13L|HIPK2|PDCD6|FRAS1|MBD3|AHI1	ENSG00000104881|ENSG00000064393|ENSG00000249915|ENSG00000138759|ENSG00000071655|ENSG00000135541
GO:0072359	circulatory system development	neural retina development	0.0176365	1145	6	GO:BP	PPP1R13L|HIPK2|PDCD6|FGF3|MBD3|AHI1	ENSG00000104881|ENSG00000064393|ENSG00000249915|ENSG00000186895|ENSG00000071655|ENSG00000135541
GO:0030154	cell differentiation	neural retina development	0.0200933	4437	11	GO:BP	EF5|PPP1R13L|SMARCA4|HIPK2|PDCD6|RIMS1|FGF3|MBD3|ZHX2|HYDIN|AHI1	ENSG00000184349|ENSG00000104881|ENSG00000127616|ENSG00000064393|ENSG00000249915|ENSG00000079841|ENSG00000186895|ENSG00000071655|ENSG00000178764|ENSG00000157423|ENSG00000135541
GO:0048592	eye morphogenesis	neural retina development	0.0200933	172	3	GO:BP	HIPK2|ZHX2|AHI1	ENSG00000064393|ENSG00000178764|ENSG00000135541
GO:0031076	embryonic camera-type eye development	neural retina development	0.0200933	37	2	GO:BP	PPP1R13L|HIPK2	ENSG00000104881|ENSG00000064393
GO:0048869	cellular developmental process	neural retina development	0.0200933	4438	11	GO:BP	EF5|PPP1R13L|SMARCA4|HIPK2|PDCD6|RIMS1|FGF3|MBD3|ZHX2|HYDIN|AHI1	ENSG00000184349|ENSG00000104881|ENSG00000127616|ENSG00000064393|ENSG00000249915|ENSG00000079841|ENSG00000186895|ENSG00000071655|ENSG00000178764|ENSG00000157423|ENSG00000135541
GO:0032501	multicellular organismal process	multicellular organismal process	0.0242116	7322	14	GO:BP	EF5|PPP1R13L|SMARCA4|HIPK2|PDCD6|FRAS1|RIMS1|FGF3|CALHM2|EFHC1|MBD3|ZHX2|HYDIN|AHI1	ENSG00000184349|ENSG00000104881|ENSG00000127616|ENSG00000064393|ENSG00000249915|ENSG00000138759|ENSG00000079841|ENSG00000186895|ENSG00000138172|ENSG00000096093|ENSG00000071655|ENSG00000178764|ENSG00000157423|ENSG00000135541
GO:0022603	regulation of anatomical structure morphogenesis	neural retina development	0.0249474	831	5	GO:BP	EF5|HIPK2|PDCD6|RIMS1|AHI1	ENSG00000184349|ENSG00000064393|ENSG00000249915|ENSG00000079841|ENSG00000135541
GO:0048568	embryonic organ development	neural retina development	0.0249474	463	4	GO:BP	PPP1R13L|HIPK2|MBD3|AHI1	ENSG00000104881|ENSG00000064393|ENSG00000071655|ENSG00000135541
GO:0039022	pronephric duct development		0.0262057	1	1	GO:BP	AHI1	ENSG00000135541
GO:0039023	pronephric duct morphogenesis		0.0262057	1	1	GO:BP	AHI1	ENSG00000135541
GO:0070121	Kupffer's vesicle development		0.0262057	1	1	GO:BP	AHI1	ENSG00000135541
GO:0060755	negative regulation of mast cell chemotaxis	negative regulation of mast cell chemotaxis	0.0262057	1	1	GO:BP	RIN3	ENSG00000100599
GO:0039007	pronephric nephron morphogenesis	neural retina development	0.0262057	1	1	GO:BP	AHI1	ENSG00000135541
GO:0039008	pronephric nephron tubule morphogenesis	neural retina development	0.0262057	1	1	GO:BP	AHI1	ENSG00000135541
GO:0030862	positive regulation of polarized epithelial cell differentiation	neural retina development	0.0262057	1	1	GO:BP	AHI1	ENSG00000135541
GO:0048738	cardiac muscle tissue development	neural retina development	0.0320659	234	3	GO:BP	PPP1R13L|FGF3|MBD3	ENSG00000104881|ENSG00000186895|ENSG00000071655
GO:0007399	nervous system development	neural retina development	0.0320659	2604	8	GO:BP	EF5|SMARCA4|HIPK2|RIMS1|EFHC1|ZHX2|HYDIN|AHI1	ENSG00000184349|ENSG00000127616|ENSG00000064393|ENSG00000079841|ENSG00000096093|ENSG00000178764|ENSG00000157423|ENSG00000135541
GO:0000122	negative regulation of transcription by RNA polymerase II	negative regulation of transcription by RNA polymerase II	0.0323112	938	5	GO:BP	PPP1R13L|SMARCA4|HIPK2|MBD3|ZHX2	ENSG00000104881|ENSG00000127616|ENSG00000064393|ENSG00000071655|ENSG00000178764
GO:0009888	tissue development	neural retina development	0.0360788	2032	7	GO:BP	PPP1R13L|PDCD6|FRAS1|FGF3|MBD3|HYDIN|AHI1	ENSG00000104881|ENSG00000249915|ENSG00000138759|ENSG00000186895|ENSG00000071655|ENSG00000157423|ENSG00000135541
GO:0003229	ventricular cardiac muscle tissue development	neural retina development	0.0373521	63	2	GO:BP	PPP1R13L|MBD3	ENSG00000104881|ENSG00000071655
GO:0039020	pronephric nephron tubule development	neural retina development	0.0421389	2	1	GO:BP	AHI1	ENSG00000135541
GO:0030860	regulation of polarized epithelial cell differentiation	neural retina development	0.0421389	2	1	GO:BP	AHI1	ENSG00000135541
GO:0072114	pronephros morphogenesis	neural retina development	0.0421389	2	1	GO:BP	AHI1	ENSG00000135541
GO:0055026	negative regulation of cardiac muscle tissue development	neural retina development	0.0421389	2	1	GO:BP	FGF3	ENSG00000186895
GO:0007507	heart development	neural retina development	0.0425587	605	4	GO:BP	PPP1R13L|FGF3|MBD3|AHI1	ENSG00000104881|ENSG00000186895|ENSG00000071655|ENSG00000135541
GO:0002090	regulation of receptor internalization	regulation of receptor internalization	0.0425675	72	2	GO:BP	RIN3|AHI1	ENSG00000100599|ENSG00000135541
GO:0007166	cell surface receptor signaling pathway	enzyme-linked receptor protein signaling pathway	0.0431342	2819	8	GO:BP	EF5|SMARCA4|HIPK2|PDCD6|GRB7|RIMS1|FGF3|AHI1	ENSG00000184349|ENSG00000127616|ENSG00000064393|ENSG00000249915|ENSG00000141738|ENSG00000079841|ENSG00000186895|ENSG00000135541
GO:0045595	regulation of cell differentiation	neural retina development	0.043642	1576	6	GO:BP	EF5|PPP1R13L|SMARCA4|MBD3|ZHX2|AHI1	ENSG00000184349|ENSG00000104881|ENSG00000127616|ENSG00000071655|ENSG00000178764|ENSG00000135541
GO:0090596	sensory organ morphogenesis	neural retina development	0.0453894	293	3	GO:BP	HIPK2|ZHX2|AHI1	ENSG00000064393|ENSG00000178764|ENSG00000135541
GO:0006996	organelle organization	organelle organization	0.0453894	3594	9	GO:BP	EF5|SMARCA4|HIPK2|PDCD6|GRB7|CNTD1|EFHC1|HYDIN|AHI1	ENSG00000184349|ENSG00000127616|ENSG00000064393|ENSG00000249915|ENSG00000141738|ENSG00000176563|ENSG00000096093|ENSG00000157423|ENSG00000135541
GO:0035844	cloaca development	neural retina development	0.0461323	3	1	GO:BP	AHI1	ENSG00000135541
GO:0060235	lens induction in camera-type eye	neural retina development	0.0461323	3	1	GO:BP	HIPK2	ENSG00000064393
GO:0019293	tyrosine biosynthetic process, by oxidation of phenylalanine	erythrose 4-phosphate/phosphoenolpyruvate family amino acid biosynthetic process	0.0461323	3	1	GO:BP	PAH	ENSG00000171759
GO:0009095	aromatic amino acid family biosynthetic process, prephenate pathway	erythrose 4-phosphate/phosphoenolpyruvate family amino acid biosynthetic process	0.0461323	3	1	GO:BP	PAH	ENSG00000171759
GO:0051239	regulation of multicellular organismal process	multicellular organismal process	0.0461323	2956	8	GO:BP	EF5|SMARCA4|HIPK2|PDCD6|RIMS1|FGF3|CALHM2|AHI1	ENSG00000184349|ENSG00000127616|ENSG00000064393|ENSG00000249915|ENSG00000079841|ENSG00000186895|ENSG00000138172|ENSG00000135541
GO:1902223	erythrose 4-phosphate/phosphoenolpyruvate family amino acid biosynthetic process	erythrose 4-phosphate/phosphoenolpyruvate family amino acid biosynthetic process	0.0461323	3	1	GO:BP	PAH	ENSG00000171759
GO:0006571	tyrosine biosynthetic process	erythrose 4-phosphate/phosphoenolpyruvate family amino acid biosynthetic process	0.0461323	3	1	GO:BP	PAH	ENSG00000171759
GO:1902659	regulation of glucose mediated signaling pathway	positive regulation of glucose mediated signaling pathway	0.0461323	3	1	GO:BP	SMARCA4	ENSG00000127616
GO:1902661	positive regulation of glucose mediated signaling pathway	positive regulation of glucose mediated signaling pathway	0.0461323	3	1	GO:BP	SMARCA4	ENSG00000127616
GO:0039019	pronephric nephron development	neural retina development	0.0461323	3	1	GO:BP	AHI1	ENSG00000135541
GO:0040029	epigenetic regulation of gene expression	organelle organization	0.0461323	299	3	GO:BP	SMARCA4|HIPK2|MBD3	ENSG00000127616|ENSG00000064393|ENSG00000071655
GO:0080090	regulation of primary metabolic process	erythrose 4-phosphate/phosphoenolpyruvate family amino acid biosynthetic process	0.0474392	5390	11	GO:BP	EF5|PPP1R13L|SMARCA4|HIPK2|PDCD6|GRB7|FGF3|MBD3|ZHX2|AHI1|PARG	ENSG00000184349|ENSG00000104881|ENSG00000127616|ENSG00000064393|ENSG00000249915|ENSG00000141738|ENSG00000186895|ENSG00000071655|ENSG00000178764|ENSG00000135541|ENSG00000227345
GO:0060255	regulation of macromolecule metabolic process	erythrose 4-phosphate/phosphoenolpyruvate family amino acid biosynthetic process	0.0588899	6492	12	GO:BP	EF5|PPP1R13L|SMARCA4|HIPK2|PDCD6|GRB7|RIMS1|FGF3|MBD3|ZHX2|AHI1|PARG	ENSG00000184349|ENSG00000104881|ENSG00000127616|ENSG00000064393|ENSG00000249915|ENSG00000141738|ENSG00000079841|ENSG00000186895|ENSG00000071655|ENSG00000178764|ENSG00000135541|ENSG00000227345
GO:1990966	ATP generation from poly-ADP-D-ribose	erythrose 4-phosphate/phosphoenolpyruvate family amino acid biosynthetic process	0.0588899	4	1	GO:BP	PARG	ENSG00000227345
GO:0060993	kidney morphogenesis	neural retina development	0.0588899	100	2	GO:BP	FRAS1|AHI1	ENSG00000138759|ENSG00000135541
GO:0071495	cellular response to endogenous stimulus	positive regulation of glucose mediated signaling pathway	0.0610434	1223	5	GO:BP	EF5|SMARCA4|HIPK2|PDCD6|FGF3	ENSG00000184349|ENSG00000127616|ENSG00000064393|ENSG00000249915|ENSG00000186895
GO:0090288	negative regulation of cellular response to growth factor stimulus	positive regulation of glucose mediated signaling pathway	0.0621436	105	2	GO:BP	HIPK2|PDCD6	ENSG00000064393|ENSG00000249915
GO:0055024	regulation of cardiac muscle tissue development	neural retina development	0.065402	5	1	GO:BP	FGF3	ENSG00000186895
GO:0009073	aromatic amino acid family biosynthetic process	erythrose 4-phosphate/phosphoenolpyruvate family amino acid biosynthetic process	0.065402	5	1	GO:BP	PAH	ENSG00000171759
GO:0065001	specification of axis polarity	neural retina development	0.065402	5	1	GO:BP	AHI1	ENSG00000135541
GO:1902527	positive regulation of protein monoubiquitination	erythrose 4-phosphate/phosphoenolpyruvate family amino acid biosynthetic process	0.065402	5	1	GO:BP	PDCD6	ENSG00000249915
GO:0040011	locomotion	locomotion	0.065402	1255	5	GO:BP	EF5|PDCD6|RIN3|GRB7|FGF3	ENSG00000184349|ENSG00000249915|ENSG00000100599|ENSG00000141738|ENSG00000186895
GO:0048583	regulation of response to stimulus	positive regulation of glucose mediated signaling pathway	0.0662683	3993	9	GO:BP	PPP1R13L|SMARCA4|HIPK2|PDCD6|RIN3|RIMS1|FGF3|CALHM2|PARG	ENSG00000104881|ENSG00000127616|ENSG00000064393|ENSG00000249915|ENSG00000100599|ENSG00000079841|ENSG00000186895|ENSG00000138172|ENSG00000227345
GO:0045892	negative regulation of DNA-templated transcription	negative regulation of transcription by RNA polymerase II	0.0664148	1280	5	GO:BP	PPP1R13L|SMARCA4|HIPK2|MBD3|ZHX2	ENSG00000104881|ENSG00000127616|ENSG00000064393|ENSG00000071655|ENSG00000178764
GO:0010604	positive regulation of macromolecule metabolic process	negative regulation of transcription by RNA polymerase II	0.0680162	3288	8	GO:BP	EF5|SMARCA4|HIPK2|PDCD6|RIMS1|FGF3|MBD3|AHI1	ENSG00000184349|ENSG00000127616|ENSG00000064393|ENSG00000249915|ENSG00000079841|ENSG00000186895|ENSG00000071655|ENSG00000135541
GO:0097151	positive regulation of inhibitory postsynaptic potential	positive regulation of inhibitory postsynaptic potential	0.0680162	6	1	GO:BP	RIMS1	ENSG00000079841
GO:0048259	regulation of receptor-mediated endocytosis	regulation of receptor internalization	0.0680162	119	2	GO:BP	RIN3|AHI1	ENSG00000100599|ENSG00000135541
GO:0048519	negative regulation of biological process	negative regulation of transcription by RNA polymerase II	0.0680162	5834	11	GO:BP	EF5|PPP1R13L|SMARCA4|HIPK2|PDCD6|RIN3|GRB7|FGF3|MBD3|ZHX2|AHI1	ENSG00000184349|ENSG00000104881|ENSG00000127616|ENSG00000064393|ENSG00000249915|ENSG00000100599|ENSG00000141738|ENSG00000186895|ENSG00000071655|ENSG00000178764|ENSG00000135541
GO:0030578	PML body organization	organelle organization	0.0680162	6	1	GO:BP	HIPK2	ENSG00000064393
GO:0036324	vascular endothelial growth factor receptor-2 signaling pathway	enzyme-linked receptor protein signaling pathway	0.0680162	6	1	GO:BP	PDCD6	ENSG00000249915
GO:0014706	striated muscle tissue development	neural retina development	0.0680162	408	3	GO:BP	PPP1R13L|FGF3|MBD3	ENSG00000104881|ENSG00000186895|ENSG00000071655
GO:1904158	axonemal central apparatus assembly	organelle organization	0.0680162	6	1	GO:BP	HYDIN	ENSG00000157423
GO:1902525	regulation of protein monoubiquitination	erythrose 4-phosphate/phosphoenolpyruvate family amino acid biosynthetic process	0.0680162	6	1	GO:BP	PDCD6	ENSG00000249915
GO:0060059	embryonic retina morphogenesis in camera-type eye	neural retina development	0.0680162	6	1	GO:BP	HIPK2	ENSG00000064393
GO:1902679	negative regulation of RNA biosynthetic process	negative regulation of transcription by RNA polymerase II	0.0680162	1296	5	GO:BP	PPP1R13L|SMARCA4|HIPK2|MBD3|ZHX2	ENSG00000104881|ENSG00000127616|ENSG00000064393|ENSG00000071655|ENSG00000178764
GO:0001558	regulation of cell growth	regulation of cell growth	0.0680162	406	3	GO:BP	EF5|SMARCA4|RIMS1	ENSG00000184349|ENSG00000127616|ENSG00000079841
GO:0048522	positive regulation of cellular process	negative regulation of transcription by RNA polymerase II	0.074394	5920	11	GO:BP	EF5|PPP1R13L|SMARCA4|HIPK2|PDCD6|GRB7|RIMS1|FGF3|CALHM2|MBD3|AHI1	ENSG00000184349|ENSG00000104881|ENSG00000127616|ENSG00000064393|ENSG00000249915|ENSG00000141738|ENSG00000079841|ENSG00000186895|ENSG00000138172|ENSG00000071655|ENSG00000135541
GO:0050882	voluntary musculoskeletal movement	multicellular organismal process	0.074394	7	1	GO:BP	HIPK2	ENSG00000064393
GO:0098828	modulation of inhibitory postsynaptic potential	positive regulation of inhibitory postsynaptic potential	0.074394	7	1	GO:BP	RIMS1	ENSG00000079841
GO:0060537	muscle tissue development	neural retina development	0.0752394	430	3	GO:BP	PPP1R13L|FGF3|MBD3	ENSG00000104881|ENSG00000186895|ENSG00000071655
GO:0031623	receptor internalization	regulation of receptor internalization	0.0762397	136	2	GO:BP	RIN3|AHI1	ENSG00000100599|ENSG00000135541
GO:0060753	regulation of mast cell chemotaxis	negative regulation of mast cell chemotaxis	0.0763528	8	1	GO:BP	RIN3	ENSG00000100599
GO:1904669	ATP export	regulation of receptor internalization	0.0763528	8	1	GO:BP	CALHM2	ENSG00000138172
GO:0045597	positive regulation of cell differentiation	neural retina development	0.0763528	879	4	GO:BP	EF5|PPP1R13L|SMARCA4|AHI1	ENSG00000184349|ENSG00000104881|ENSG00000127616|ENSG00000135541
GO:2000026	regulation of multicellular organismal development	neural retina development	0.0763528	1418	5	GO:BP	EF5|SMARCA4|HIPK2|PDCD6|AHI1	ENSG00000184349|ENSG00000127616|ENSG00000064393|ENSG00000249915|ENSG00000135541
GO:0051253	negative regulation of RNA metabolic process	negative regulation of transcription by RNA polymerase II	0.0763528	1400	5	GO:BP	PPP1R13L|SMARCA4|HIPK2|MBD3|ZHX2	ENSG00000104881|ENSG00000127616|ENSG00000064393|ENSG00000071655|ENSG00000178764
GO:0048793	pronephros development	neural retina development	0.0763528	8	1	GO:BP	AHI1	ENSG00000135541
GO:0060040	retinal bipolar neuron differentiation	neural retina development	0.0763528	8	1	GO:BP	ZHX2	ENSG00000178764
GO:0006558	L-phenylalanine metabolic process	erythrose 4-phosphate/phosphoenolpyruvate family amino acid biosynthetic process	0.0763528	8	1	GO:BP	PAH	ENSG00000171759
GO:0006559	L-phenylalanine catabolic process	erythrose 4-phosphate/phosphoenolpyruvate family amino acid biosynthetic process	0.0763528	8	1	GO:BP	PAH	ENSG00000171759
GO:0019222	regulation of metabolic process	erythrose 4-phosphate/phosphoenolpyruvate family amino acid biosynthetic process	0.0797302	7035	12	GO:BP	EF5|PPP1R13L|SMARCA4|HIPK2|PDCD6|GRB7|RIMS1|FGF3|MBD3|ZHX2|AHI1|PARG	ENSG00000184349|ENSG00000104881|ENSG00000127616|ENSG00000064393|ENSG00000249915|ENSG00000141738|ENSG00000079841|ENSG00000186895|ENSG00000071655|ENSG00000178764|ENSG00000135541|ENSG00000227345
GO:0030948	negative regulation of vascular endothelial growth factor receptor signaling pathway	positive regulation of glucose mediated signaling pathway	0.0810424	11	1	GO:BP	PDCD6	ENSG00000249915
GO:0010182	sugar mediated signaling pathway	positive regulation of glucose mediated signaling pathway	0.0810424	10	1	GO:BP	SMARCA4	ENSG00000127616
GO:0010255	glucose mediated signaling pathway	positive regulation of glucose mediated signaling pathway	0.0810424	10	1	GO:BP	SMARCA4	ENSG00000127616
GO:1901838	positive regulation of transcription of nucleolar large rRNA by RNA polymerase I	erythrose 4-phosphate/phosphoenolpyruvate family amino acid biosynthetic process	0.0810424	10	1	GO:BP	SMARCA4	ENSG00000127616
GO:0045934	negative regulation of nucleobase-containing compound metabolic process	negative regulation of transcription by RNA polymerase II	0.0810424	1529	5	GO:BP	PPP1R13L|SMARCA4|HIPK2|MBD3|ZHX2	ENSG00000104881|ENSG00000127616|ENSG00000064393|ENSG00000071655|ENSG00000178764
GO:0016049	cell growth	regulation of cell growth	0.0810424	485	3	GO:BP	EF5|SMARCA4|RIMS1	ENSG00000184349|ENSG00000127616|ENSG00000079841
GO:0030307	positive regulation of cell growth	regulation of cell growth	0.0810424	162	2	GO:BP	EF5|RIMS1	ENSG00000184349|ENSG00000079841
GO:0030182	neuron differentiation	neural retina development	0.0810424	1451	5	GO:BP	EF5|HIPK2|RIMS1|ZHX2|AHI1	ENSG00000184349|ENSG00000064393|ENSG00000079841|ENSG00000178764|ENSG00000135541
GO:0045843	negative regulation of striated muscle tissue development	neural retina development	0.0810424	11	1	GO:BP	FGF3	ENSG00000186895
GO:0045766	positive regulation of angiogenesis	neural retina development	0.0810424	166	2	GO:BP	HIPK2|PDCD6	ENSG00000064393|ENSG00000249915
GO:0009893	positive regulation of metabolic process	negative regulation of transcription by RNA polymerase II	0.0810424	3597	8	GO:BP	EF5|SMARCA4|HIPK2|PDCD6|RIMS1|FGF3|MBD3|AHI1	ENSG00000184349|ENSG00000127616|ENSG00000064393|ENSG00000249915|ENSG00000079841|ENSG00000186895|ENSG00000071655|ENSG00000135541
GO:0016477	cell migration	negative regulation of mast cell chemotaxis	0.0810424	1534	5	GO:BP	PDCD6|RIN3|GRB7|FGF3|EFHC1	ENSG00000249915|ENSG00000100599|ENSG00000141738|ENSG00000186895|ENSG00000096093
GO:0030334	regulation of cell migration	locomotion	0.0810424	960	4	GO:BP	PDCD6|RIN3|GRB7|FGF3	ENSG00000249915|ENSG00000100599|ENSG00000141738|ENSG00000186895
GO:1904018	positive regulation of vasculature development	neural retina development	0.0810424	169	2	GO:BP	HIPK2|PDCD6	ENSG00000064393|ENSG00000249915
GO:0040007	growth	regulation of cell growth	0.0810424	929	4	GO:BP	EF5|PPP1R13L|SMARCA4|RIMS1	ENSG00000184349|ENSG00000104881|ENSG00000127616|ENSG00000079841
GO:0001188	RNA polymerase I preinitiation complex assembly	erythrose 4-phosphate/phosphoenolpyruvate family amino acid biosynthetic process	0.0810424	10	1	GO:BP	SMARCA4	ENSG00000127616
GO:0048639	positive regulation of developmental growth	regulation of cell growth	0.0810424	164	2	GO:BP	EF5|RIMS1	ENSG00000184349|ENSG00000079841
GO:0009757	hexose mediated signaling	positive regulation of glucose mediated signaling pathway	0.0810424	10	1	GO:BP	SMARCA4	ENSG00000127616
GO:0061072	iris morphogenesis	neural retina development	0.0810424	9	1	GO:BP	HIPK2	ENSG00000064393
GO:0071322	cellular response to carbohydrate stimulus	positive regulation of glucose mediated signaling pathway	0.0810424	165	2	GO:BP	EF5|SMARCA4	ENSG00000184349|ENSG00000127616
GO:0071326	cellular response to monosaccharide stimulus	positive regulation of glucose mediated signaling pathway	0.0810424	155	2	GO:BP	EF5|SMARCA4	ENSG00000184349|ENSG00000127616
GO:0071331	cellular response to hexose stimulus	positive regulation of glucose mediated signaling pathway	0.0810424	153	2	GO:BP	EF5|SMARCA4	ENSG00000184349|ENSG00000127616
GO:0071333	cellular response to glucose stimulus	positive regulation of glucose mediated signaling pathway	0.0810424	150	2	GO:BP	EF5|SMARCA4	ENSG00000184349|ENSG00000127616
GO:0071372	cellular response to follicle-stimulating hormone stimulus	positive regulation of glucose mediated signaling pathway	0.0810424	10	1	GO:BP	EF5	ENSG00000184349
GO:0048699	generation of neurons	neural retina development	0.0810424	1536	5	GO:BP	EF5|HIPK2|RIMS1|ZHX2|AHI1	ENSG00000184349|ENSG00000064393|ENSG00000079841|ENSG00000178764|ENSG00000135541
GO:0008284	positive regulation of cell population proliferation	negative regulation of transcription by RNA polymerase II	0.0810424	954	4	GO:BP	SMARCA4|HIPK2|PDCD6|FGF3	ENSG00000127616|ENSG00000064393|ENSG00000249915|ENSG00000186895
GO:0048518	positive regulation of biological process	negative regulation of transcription by RNA polymerase II	0.0810424	6264	11	GO:BP	EF5|PPP1R13L|SMARCA4|HIPK2|PDCD6|GRB7|RIMS1|FGF3|CALHM2|MBD3|AHI1	ENSG00000184349|ENSG00000104881|ENSG00000127616|ENSG00000064393|ENSG00000249915|ENSG00000141738|ENSG00000079841|ENSG00000186895|ENSG00000138172|ENSG00000071655|ENSG00000135541
GO:0048468	cell development	neural retina development	0.0810424	2876	7	GO:BP	EF5|SMARCA4|HIPK2|PDCD6|RIMS1|HYDIN|AHI1	ENSG00000184349|ENSG00000127616|ENSG00000064393|ENSG00000249915|ENSG00000079841|ENSG00000157423|ENSG00000135541
GO:0009719	response to endogenous stimulus	positive regulation of glucose mediated signaling pathway	0.0810424	1489	5	GO:BP	EF5|SMARCA4|HIPK2|PDCD6|FGF3	ENSG00000184349|ENSG00000127616|ENSG00000064393|ENSG00000249915|ENSG00000186895
GO:0048672	positive regulation of collateral sprouting	regulation of cell growth	0.0810424	10	1	GO:BP	EF5	ENSG00000184349
GO:0060478	acrosomal vesicle exocytosis	regulation of receptor internalization	0.0810424	9	1	GO:BP	RIMS1	ENSG00000079841
GO:0001678	intracellular glucose homeostasis	intracellular glucose homeostasis	0.0816107	171	2	GO:BP	EF5|SMARCA4	ENSG00000184349|ENSG00000127616
GO:0048635	negative regulation of muscle organ development	neural retina development	0.0827191	12	1	GO:BP	FGF3	ENSG00000186895
GO:0009756	carbohydrate mediated signaling	positive regulation of glucose mediated signaling pathway	0.0827191	12	1	GO:BP	SMARCA4	ENSG00000127616
GO:0002551	mast cell chemotaxis	negative regulation of mast cell chemotaxis	0.0827191	12	1	GO:BP	RIN3	ENSG00000100599
GO:1901862	negative regulation of muscle tissue development	neural retina development	0.0827191	12	1	GO:BP	FGF3	ENSG00000186895
GO:0072178	nephric duct morphogenesis	neural retina development	0.0827191	12	1	GO:BP	AHI1	ENSG00000135541
GO:0019827	stem cell population maintenance	neural retina development	0.086188	180	2	GO:BP	SMARCA4|ZHX2	ENSG00000127616|ENSG00000178764
GO:0060627	regulation of vesicle-mediated transport	regulation of receptor internalization	0.0867729	531	3	GO:BP	RIN3|RIMS1|AHI1	ENSG00000100599|ENSG00000079841|ENSG00000135541
GO:0050794	regulation of cellular process	negative regulation of transcription by RNA polymerase II	0.0870858	11946	16	GO:BP	EF5|PPP1R13L|SMARCA4|HIPK2|PDCD6|RIN3|GRB7|RIMS1|FGF3|CNTD1|CALHM2|EFHC1|MBD3|ZHX2|AHI1|PARG	ENSG00000184349|ENSG00000104881|ENSG00000127616|ENSG00000064393|ENSG00000249915|ENSG00000100599|ENSG00000141738|ENSG00000079841|ENSG00000186895|ENSG00000176563|ENSG00000138172|ENSG00000096093|ENSG00000071655|ENSG00000178764|ENSG00000135541|ENSG00000227345
GO:0006361	transcription initiation at RNA polymerase I promoter	erythrose 4-phosphate/phosphoenolpyruvate family amino acid biosynthetic process	0.0870858	13	1	GO:BP	SMARCA4	ENSG00000127616
GO:0098727	maintenance of cell number	neural retina development	0.0873997	184	2	GO:BP	SMARCA4|ZHX2	ENSG00000127616|ENSG00000178764
GO:2000145	regulation of cell motility	locomotion	0.0880482	1022	4	GO:BP	PDCD6|RIN3|GRB7|FGF3	ENSG00000249915|ENSG00000100599|ENSG00000141738|ENSG00000186895
GO:1904321	response to forskolin	positive regulation of glucose mediated signaling pathway	0.0888107	14	1	GO:BP	EF5	ENSG00000184349
GO:0006287	base-excision repair, gap-filling	erythrose 4-phosphate/phosphoenolpyruvate family amino acid biosynthetic process	0.0888107	14	1	GO:BP	PARG	ENSG00000227345
GO:1904322	cellular response to forskolin	positive regulation of glucose mediated signaling pathway	0.0888107	14	1	GO:BP	EF5	ENSG00000184349
GO:0035845	photoreceptor cell outer segment organization	neural retina development	0.0888107	14	1	GO:BP	AHI1	ENSG00000135541
GO:0051302	regulation of cell division	negative regulation of transcription by RNA polymerase II	0.0888107	188	2	GO:BP	FGF3|EFHC1	ENSG00000186895|ENSG00000096093
GO:1900025	negative regulation of substrate adhesion-dependent cell spreading	negative regulation of transcription by RNA polymerase II	0.0888107	14	1	GO:BP	EF5	ENSG00000184349
GO:1901836	regulation of transcription of nucleolar large rRNA by RNA polymerase I	erythrose 4-phosphate/phosphoenolpyruvate family amino acid biosynthetic process	0.0909263	15	1	GO:BP	SMARCA4	ENSG00000127616
GO:0051091	positive regulation of DNA-binding transcription factor activity	erythrose 4-phosphate/phosphoenolpyruvate family amino acid biosynthetic process	0.0909263	196	2	GO:BP	SMARCA4|HIPK2	ENSG00000127616|ENSG00000064393
GO:0070986	left/right axis specification	neural retina development	0.0909263	15	1	GO:BP	AHI1	ENSG00000135541
GO:0097531	mast cell migration	negative regulation of mast cell chemotaxis	0.0909263	15	1	GO:BP	RIN3	ENSG00000100599
GO:0071599	otic vesicle development	neural retina development	0.0909263	15	1	GO:BP	AHI1	ENSG00000135541
GO:0014029	neural crest formation	neural retina development	0.0909263	15	1	GO:BP	PDCD6	ENSG00000249915
GO:0060766	negative regulation of androgen receptor signaling pathway	positive regulation of glucose mediated signaling pathway	0.0909263	15	1	GO:BP	SMARCA4	ENSG00000127616
GO:0040012	regulation of locomotion	locomotion	0.0928585	1067	4	GO:BP	PDCD6|RIN3|GRB7|FGF3	ENSG00000249915|ENSG00000100599|ENSG00000141738|ENSG00000186895
GO:1902222	erythrose 4-phosphate/phosphoenolpyruvate family amino acid catabolic process	erythrose 4-phosphate/phosphoenolpyruvate family amino acid biosynthetic process	0.0928585	16	1	GO:BP	PAH	ENSG00000171759
GO:0072176	nephric duct development	neural retina development	0.0928585	16	1	GO:BP	AHI1	ENSG00000135541
GO:0007154	cell communication	enzyme-linked receptor protein signaling pathway	0.0928585	6540	11	GO:BP	EF5|SMARCA4|HIPK2|PDCD6|FRAS1|RIN3|GRB7|RIMS1|FGF3|CALHM2|AHI1	ENSG00000184349|ENSG00000127616|ENSG00000064393|ENSG00000249915|ENSG00000138759|ENSG00000100599|ENSG00000141738|ENSG00000079841|ENSG00000186895|ENSG00000138172|ENSG00000135541
GO:0032354	response to follicle-stimulating hormone	positive regulation of glucose mediated signaling pathway	0.0928585	16	1	GO:BP	EF5	ENSG00000184349
GO:0051240	positive regulation of multicellular organismal process	multicellular organismal process	0.0928585	1667	5	GO:BP	EF5|SMARCA4|HIPK2|PDCD6|RIMS1	ENSG00000184349|ENSG00000127616|ENSG00000064393|ENSG00000249915|ENSG00000079841
GO:0002091	negative regulation of receptor internalization	regulation of receptor internalization	0.0928585	16	1	GO:BP	RIN3	ENSG00000100599
GO:0048585	negative regulation of response to stimulus	positive regulation of glucose mediated signaling pathway	0.0935914	1680	5	GO:BP	PPP1R13L|SMARCA4|HIPK2|PDCD6|RIN3	ENSG00000104881|ENSG00000127616|ENSG00000064393|ENSG00000249915|ENSG00000100599
GO:0048523	negative regulation of cellular process	negative regulation of transcription by RNA polymerase II	0.0935914	5629	10	GO:BP	EF5|PPP1R13L|SMARCA4|HIPK2|PDCD6|RIN3|GRB7|MBD3|ZHX2|AHI1	ENSG00000184349|ENSG00000104881|ENSG00000127616|ENSG00000064393|ENSG00000249915|ENSG00000100599|ENSG00000141738|ENSG00000071655|ENSG00000178764|ENSG00000135541
GO:0009749	response to glucose	positive regulation of glucose mediated signaling pathway	0.0946613	208	2	GO:BP	EF5|SMARCA4	ENSG00000184349|ENSG00000127616
GO:0030575	nuclear body organization	organelle organization	0.0951797	17	1	GO:BP	HIPK2	ENSG00000064393
GO:0006570	tyrosine metabolic process	erythrose 4-phosphate/phosphoenolpyruvate family amino acid biosynthetic process	0.0951797	17	1	GO:BP	PAH	ENSG00000171759
GO:0060080	inhibitory postsynaptic potential	positive regulation of inhibitory postsynaptic potential	0.0951797	17	1	GO:BP	RIMS1	ENSG00000079841
GO:0009746	response to hexose	positive regulation of glucose mediated signaling pathway	0.0967235	213	2	GO:BP	EF5|SMARCA4	ENSG00000184349|ENSG00000127616
GO:0071371	cellular response to gonadotropin stimulus	positive regulation of glucose mediated signaling pathway	0.097792	18	1	GO:BP	EF5	ENSG00000184349
GO:1905962	glutamatergic neuron differentiation	neural retina development	0.097792	18	1	GO:BP	ZHX2	ENSG00000178764
GO:0043923	positive regulation by host of viral transcription	positive regulation by host of viral transcription	0.097792	18	1	GO:BP	SMARCA4	ENSG00000127616
GO:0097494	regulation of vesicle size	positive regulation of inhibitory postsynaptic potential	0.097792	18	1	GO:BP	RIN3	ENSG00000100599
GO:0040008	regulation of growth	regulation of cell growth	0.097792	604	3	GO:BP	EF5|SMARCA4|RIMS1	ENSG00000184349|ENSG00000127616|ENSG00000079841
GO:0034284	response to monosaccharide	positive regulation of glucose mediated signaling pathway	0.0993685	220	2	GO:BP	EF5|SMARCA4	ENSG00000184349|ENSG00000127616
GO:1903978	regulation of microglial cell activation	positive regulation of glucose mediated signaling pathway	0.0995345	19	1	GO:BP	CALHM2	ENSG00000138172
GO:0003215	cardiac right ventricle morphogenesis	neural retina development	0.0995345	19	1	GO:BP	PPP1R13L	ENSG00000104881
GO:0060438	trachea development	neural retina development	0.0995345	19	1	GO:BP	HYDIN	ENSG00000157423
GO:0048598	embryonic morphogenesis	neural retina development	0.0995345	620	3	GO:BP	HIPK2|FRAS1|AHI1	ENSG00000064393|ENSG00000138759|ENSG00000135541
GO:0048167	regulation of synaptic plasticity	positive regulation of inhibitory postsynaptic potential	0.0995345	223	2	GO:BP	RIMS1|CALHM2	ENSG00000079841|ENSG00000138172
GO:0048588	developmental cell growth	regulation of cell growth	0.0995345	226	2	GO:BP	EF5|RIMS1	ENSG00000184349|ENSG00000079841
GO:0006282	regulation of DNA repair	erythrose 4-phosphate/phosphoenolpyruvate family amino acid biosynthetic process	0.0995345	225	2	GO:BP	SMARCA4|PARG	ENSG00000127616|ENSG00000227345
GO:0050789	regulation of biological process	negative regulation of transcription by RNA polymerase II	0.0995345	12336	16	GO:BP	EF5|PPP1R13L|SMARCA4|HIPK2|PDCD6|RIN3|GRB7|RIMS1|FGF3|CNTD1|CALHM2|EFHC1|MBD3|ZHX2|AHI1|PARG	ENSG00000184349|ENSG00000104881|ENSG00000127616|ENSG00000064393|ENSG00000249915|ENSG00000100599|ENSG00000141738|ENSG00000079841|ENSG00000186895|ENSG00000176563|ENSG00000138172|ENSG00000096093|ENSG00000071655|ENSG00000178764|ENSG00000135541|ENSG00000227345
GO:0060541	respiratory system development	neural retina development	0.0995345	225	2	GO:BP	HIPK2|HYDIN	ENSG00000064393|ENSG00000157423
GO:0099568	cytoplasmic region		0.0965307	313	3	GO:CC	RIMS1|EFHC1|HYDIN	ENSG00000079841|ENSG00000096093|ENSG00000157423
GO:0005604	basement membrane		0.0965307	93	2	GO:CC	EF5|FRAS1	ENSG00000184349|ENSG00000138759
GO:0010494	cytoplasmic stress granule		0.0965307	93	2	GO:CC	HIPK2|GRB7	ENSG00000064393|ENSG00000141738
GO:0070603	SWI/SNF superfamily-type complex		0.0965307	95	2	GO:CC	SMARCA4|MBD3	ENSG00000127616|ENSG00000071655
GO:1990716	axonemal central apparatus		0.0965307	4	1	GO:CC	HYDIN	ENSG00000157423
GO:1990718	axonemal central pair projection		0.0965307	1	1	GO:CC	HYDIN	ENSG00000157423
GO:0003714	transcription corepressor activity		0.0456222	200	3	GO:MF	PPP1R13L|SMARCA4|HIPK2	ENSG00000104881|ENSG00000127616|ENSG00000064393
GO:0005169	neurotrophin TRKB receptor binding		0.0456222	1	1	GO:MF	EF5	ENSG00000184349
GO:0005170	neurotrophin TRKC receptor binding		0.0456222	1	1	GO:MF	EF5	ENSG00000184349
GO:0031492	nucleosomal DNA binding		0.054725	67	2	GO:MF	SMARCA4|MBD3	ENSG00000127616|ENSG00000071655
GO:0004649	poly(ADP-ribose) glycohydrolase activity		0.054725	2	1	GO:MF	PARG	ENSG00000227345
GO:0004505	phenylalanine 4-monooxygenase activity		0.0683792	3	1	GO:MF	PAH	ENSG00000171759
GO:0031491	nucleosome binding		0.0728791	100	2	GO:MF	SMARCA4|MBD3	ENSG00000127616|ENSG00000071655
GO:0016714	oxidoreductase activity, acting on paired donors, with incorporation or reduction of molecular oxygen, reduced pteridine as one donor, and incorporation of one atom of oxygen		0.085238	8	1	GO:MF	PAH	ENSG00000171759
GO:0031490	chromatin DNA binding		0.085238	150	2	GO:MF	SMARCA4|MBD3	ENSG00000127616|ENSG00000071655
GO:0046790	virion binding		0.085238	10	1	GO:MF	HIPK2	ENSG00000064393
GO:0005168	neurotrophin TRKA receptor binding		0.085238	6	1	GO:MF	EF5	ENSG00000184349
GO:0005167	neurotrophin TRK receptor binding		0.085238	6	1	GO:MF	EF5	ENSG00000184349
GO:0003712	transcription coregulator activity		0.085238	491	3	GO:MF	PPP1R13L|SMARCA4|HIPK2	ENSG00000104881|ENSG00000127616|ENSG00000064393
GO:0001164	RNA polymerase I core promoter sequence-specific DNA binding		0.085238	9	1	GO:MF	SMARCA4	ENSG00000127616
GO:0030957	Tat protein binding		0.085238	10	1	GO:MF	SMARCA4	ENSG00000127616
GO:0001163	RNA polymerase I transcription regulatory region sequence-specific DNA binding		0.085238	9	1	GO:MF	SMARCA4	ENSG00000127616
GO:0030674	protein-macromolecule adaptor activity		0.0867138	1034	4	GO:MF	PPP1R13L|SMARCA4|HIPK2|PDCD6	ENSG00000104881|ENSG00000127616|ENSG00000064393|ENSG00000249915
GO:0004713	protein tyrosine kinase activity		0.0867138	183	2	GO:MF	EF5|HIPK2	ENSG00000184349|ENSG00000064393
GO:0005165	neurotrophin receptor binding		0.0867138	12	1	GO:MF	EF5	ENSG00000184349

## Sheet: DMR
Term ID	Term Name	Parent Term	FDR	Term Size	Genes Identified	Type	Associated Gene Names	Associated Ensembl IDs
GO:0048844	artery morphogenesis	artery morphogenesis	0.00995609	73	3	GO:BP	MYOCD|FOXC2|ZMIZ1	ENSG00000141052|ENSG00000176692|ENSG00000108175
GO:0001570	vasculogenesis	artery morphogenesis	0.00995609	85	3	GO:BP	MYOCD|RAPGEF2|ZMIZ1	ENSG00000141052|ENSG00000109756|ENSG00000108175
GO:0030033	microvillus assembly	microvillus assembly	0.0108848	16	2	GO:BP	TNIK|RAPGEF2	ENSG00000154310|ENSG00000109756
GO:0060840	artery development	artery morphogenesis	0.0108848	105	3	GO:BP	MYOCD|FOXC2|ZMIZ1	ENSG00000141052|ENSG00000176692|ENSG00000108175
GO:0032528	microvillus organization	microvillus assembly	0.0199671	24	2	GO:BP	TNIK|RAPGEF2	ENSG00000154310|ENSG00000109756
GO:0021884	forebrain neuron development	artery morphogenesis	0.0378079	36	2	GO:BP	RAPGEF2|ZMIZ1	ENSG00000109756|ENSG00000108175
GO:1905344	prostaglandin catabolic process	chitin metabolic process	0.0631098	3	1	GO:BP	ABHD16A	ENSG00000204427
GO:0072143	mesangial cell development	artery morphogenesis	0.0631098	6	1	GO:BP	FOXC2	ENSG00000176692
GO:1904746	negative regulation of apoptotic process involved in development	positive regulation of dendritic cell apoptotic process	0.0631098	6	1	GO:BP	FOXC2	ENSG00000176692
GO:0072144	glomerular mesangial cell development	artery morphogenesis	0.0631098	5	1	GO:BP	FOXC2	ENSG00000176692
GO:0097070	ductus arteriosus closure	artery morphogenesis	0.0631098	5	1	GO:BP	MYOCD	ENSG00000141052
GO:1902257	negative regulation of apoptotic process involved in outflow tract morphogenesis	positive regulation of dendritic cell apoptotic process	0.0631098	2	1	GO:BP	FOXC2	ENSG00000176692
GO:0140650	radial glia-guided pyramidal neuron migration		0.0631098	6	1	GO:BP	ZMIZ1	ENSG00000108175
GO:0014005	microglia development	artery morphogenesis	0.0631098	4	1	GO:BP	TSPAN2	ENSG00000134198
GO:0007296	vitellogenesis	microvillus assembly	0.0631098	4	1	GO:BP	ZMIZ1	ENSG00000108175
GO:1900239	regulation of phenotypic switching	regulation of phenotypic switching	0.0631098	3	1	GO:BP	MYOCD	ENSG00000141052
GO:1900377	negative regulation of secondary metabolite biosynthetic process	chitin metabolic process	0.0631098	5	1	GO:BP	RAPGEF2	ENSG00000109756
GO:1902338	negative regulation of apoptotic process involved in morphogenesis	positive regulation of dendritic cell apoptotic process	0.0631098	6	1	GO:BP	FOXC2	ENSG00000176692
GO:0048022	negative regulation of melanin biosynthetic process	chitin metabolic process	0.0631098	5	1	GO:BP	RAPGEF2	ENSG00000109756
GO:1902256	regulation of apoptotic process involved in outflow tract morphogenesis	positive regulation of dendritic cell apoptotic process	0.0631098	3	1	GO:BP	FOXC2	ENSG00000176692
GO:0072011	glomerular endothelium development	artery morphogenesis	0.0631098	5	1	GO:BP	FOXC2	ENSG00000176692
GO:0060354	negative regulation of cell adhesion molecule production	negative regulation of cell adhesion molecule production	0.0631098	5	1	GO:BP	MYOCD	ENSG00000141052
GO:0072008	glomerular mesangial cell differentiation	artery morphogenesis	0.0631098	6	1	GO:BP	FOXC2	ENSG00000176692
GO:0035752	lysosomal lumen pH elevation	lysosomal lumen pH elevation	0.0631098	4	1	GO:BP	TMEM175	ENSG00000127419
GO:0048342	paraxial mesodermal cell differentiation	artery morphogenesis	0.0631098	2	1	GO:BP	FOXC2	ENSG00000176692
GO:0035470	positive regulation of vascular wound healing	artery morphogenesis	0.0631098	6	1	GO:BP	FOXC2	ENSG00000176692
GO:0035239	tube morphogenesis	artery morphogenesis	0.0631098	879	4	GO:BP	MYOCD|FOXC2|RAPGEF2|ZMIZ1	ENSG00000141052|ENSG00000176692|ENSG00000109756|ENSG00000108175
GO:0048514	blood vessel morphogenesis	artery morphogenesis	0.0631098	635	4	GO:BP	MYOCD|FOXC2|RAPGEF2|ZMIZ1	ENSG00000141052|ENSG00000176692|ENSG00000109756|ENSG00000108175
GO:0048814	regulation of dendrite morphogenesis	microvillus assembly	0.0631098	65	2	GO:BP	TNIK|RAPGEF2	ENSG00000154310|ENSG00000109756
GO:0016042	lipid catabolic process	chitin metabolic process	0.0631098	354	3	GO:BP	GM2A|ABHD16A|CLPSL1	ENSG00000196743|ENSG00000204427|ENSG00000204140
GO:0050773	regulation of dendrite development	microvillus assembly	0.0631098	100	2	GO:BP	TNIK|RAPGEF2	ENSG00000154310|ENSG00000109756
GO:0021954	central nervous system neuron development	artery morphogenesis	0.0631098	94	2	GO:BP	RAPGEF2|ZMIZ1	ENSG00000109756|ENSG00000108175
GO:0021879	forebrain neuron differentiation	artery morphogenesis	0.0631098	75	2	GO:BP	RAPGEF2|ZMIZ1	ENSG00000109756|ENSG00000108175
GO:0021872	forebrain generation of neurons	artery morphogenesis	0.0631098	84	2	GO:BP	RAPGEF2|ZMIZ1	ENSG00000109756|ENSG00000108175
GO:0007167	enzyme-linked receptor protein signaling pathway	negative regulation of platelet-derived growth factor receptor-beta signaling pathway	0.0631098	970	4	GO:BP	MYOCD|FOXC2|RAPGEF2|ZMIZ1	ENSG00000141052|ENSG00000176692|ENSG00000109756|ENSG00000108175
GO:0021852	pyramidal neuron migration to cerebral cortex	artery morphogenesis	0.0631098	3	1	GO:BP	ZMIZ1	ENSG00000108175
GO:0062232	prostanoid catabolic process	chitin metabolic process	0.0631098	3	1	GO:BP	ABHD16A	ENSG00000204427
GO:0060157	urinary bladder development	artery morphogenesis	0.0631098	4	1	GO:BP	MYOCD	ENSG00000141052
GO:2000359	regulation of binding of sperm to zona pellucida	negative regulation of binding of sperm to zona pellucida	0.0631098	5	1	GO:BP	OVGP1	ENSG00000085465
GO:0048343	paraxial mesodermal cell fate commitment	artery morphogenesis	0.0631098	2	1	GO:BP	FOXC2	ENSG00000176692
GO:0006660	phosphatidylserine catabolic process	chitin metabolic process	0.0631098	4	1	GO:BP	ABHD16A	ENSG00000204427
GO:0001560	regulation of cell growth by extracellular stimulus	regulation of cell growth by extracellular stimulus	0.0631098	3	1	GO:BP	MYOCD	ENSG00000141052
GO:0001568	blood vessel development	artery morphogenesis	0.0631098	732	4	GO:BP	MYOCD|FOXC2|RAPGEF2|ZMIZ1	ENSG00000141052|ENSG00000176692|ENSG00000109756|ENSG00000108175
GO:2001015	negative regulation of skeletal muscle cell differentiation	artery morphogenesis	0.0631098	6	1	GO:BP	MYOCD	ENSG00000141052
GO:0001944	vasculature development	artery morphogenesis	0.0631098	762	4	GO:BP	MYOCD|FOXC2|RAPGEF2|ZMIZ1	ENSG00000141052|ENSG00000176692|ENSG00000109756|ENSG00000108175
GO:2000670	positive regulation of dendritic cell apoptotic process	positive regulation of dendritic cell apoptotic process	0.0631098	3	1	GO:BP	RAPGEF2	ENSG00000109756
GO:2000587	negative regulation of platelet-derived growth factor receptor-beta signaling pathway	negative regulation of platelet-derived growth factor receptor-beta signaling pathway	0.0631098	4	1	GO:BP	MYOCD	ENSG00000141052
GO:0003158	endothelium development	artery morphogenesis	0.0631098	138	2	GO:BP	FOXC2|RAPGEF2	ENSG00000176692|ENSG00000109756
GO:0003231	cardiac ventricle development	artery morphogenesis	0.0631098	127	2	GO:BP	MYOCD|FOXC2	ENSG00000141052|ENSG00000176692
GO:0003275	apoptotic process involved in outflow tract morphogenesis	positive regulation of dendritic cell apoptotic process	0.0631098	3	1	GO:BP	FOXC2	ENSG00000176692
GO:0007517	muscle organ development	artery morphogenesis	0.0631098	365	3	GO:BP	MYOCD|FHL3|FOXC2	ENSG00000141052|ENSG00000183386|ENSG00000176692
GO:0006032	chitin catabolic process	chitin metabolic process	0.0631098	6	1	GO:BP	OVGP1	ENSG00000085465
GO:2000481	positive regulation of cAMP-dependent protein kinase activity	chitin metabolic process	0.0631098	4	1	GO:BP	RAPGEF2	ENSG00000109756
GO:0006030	chitin metabolic process	chitin metabolic process	0.0631098	6	1	GO:BP	OVGP1	ENSG00000085465
GO:2000360	negative regulation of binding of sperm to zona pellucida	negative regulation of binding of sperm to zona pellucida	0.0631098	4	1	GO:BP	OVGP1	ENSG00000085465
GO:0003278	apoptotic process involved in heart morphogenesis	positive regulation of dendritic cell apoptotic process	0.0631098	6	1	GO:BP	FOXC2	ENSG00000176692
GO:0048813	dendrite morphogenesis	microvillus assembly	0.0632736	145	2	GO:BP	TNIK|RAPGEF2	ENSG00000154310|ENSG00000109756
GO:0072007	mesangial cell differentiation	artery morphogenesis	0.0644047	7	1	GO:BP	FOXC2	ENSG00000176692
GO:0006689	ganglioside catabolic process	chitin metabolic process	0.0644047	7	1	GO:BP	GM2A	ENSG00000196743
GO:2000479	regulation of cAMP-dependent protein kinase activity	chitin metabolic process	0.0644047	7	1	GO:BP	RAPGEF2	ENSG00000109756
GO:0051454	intracellular pH elevation	lysosomal lumen pH elevation	0.0644047	7	1	GO:BP	TMEM175	ENSG00000127419
GO:0036166	phenotypic switching	regulation of phenotypic switching	0.0644047	7	1	GO:BP	MYOCD	ENSG00000141052
GO:0052651	monoacylglycerol catabolic process	chitin metabolic process	0.0644047	7	1	GO:BP	ABHD16A	ENSG00000204427
GO:0071321	cellular response to cGMP	negative regulation of platelet-derived growth factor receptor-beta signaling pathway	0.0644047	7	1	GO:BP	RAPGEF2	ENSG00000109756
GO:0050774	negative regulation of dendrite morphogenesis	microvillus assembly	0.0654068	8	1	GO:BP	RAPGEF2	ENSG00000109756
GO:0060353	regulation of cell adhesion molecule production	negative regulation of cell adhesion molecule production	0.0654068	8	1	GO:BP	MYOCD	ENSG00000141052
GO:0031547	brain-derived neurotrophic factor receptor signaling pathway	negative regulation of platelet-derived growth factor receptor-beta signaling pathway	0.0654068	8	1	GO:BP	RAPGEF2	ENSG00000109756
GO:0035295	tube development	artery morphogenesis	0.0654068	1101	4	GO:BP	MYOCD|FOXC2|RAPGEF2|ZMIZ1	ENSG00000141052|ENSG00000176692|ENSG00000109756|ENSG00000108175
GO:0048341	paraxial mesoderm formation	artery morphogenesis	0.0654068	8	1	GO:BP	FOXC2	ENSG00000176692
GO:0060947	cardiac vascular smooth muscle cell differentiation	artery morphogenesis	0.0654068	8	1	GO:BP	MYOCD	ENSG00000141052
GO:2000727	positive regulation of cardiac muscle cell differentiation	artery morphogenesis	0.0654068	8	1	GO:BP	MYOCD	ENSG00000141052
GO:2000586	regulation of platelet-derived growth factor receptor-beta signaling pathway	negative regulation of platelet-derived growth factor receptor-beta signaling pathway	0.0654068	8	1	GO:BP	MYOCD	ENSG00000141052
GO:0003205	cardiac chamber development	artery morphogenesis	0.0665704	169	2	GO:BP	MYOCD|FOXC2	ENSG00000141052|ENSG00000176692
GO:0072359	circulatory system development	artery morphogenesis	0.0675416	1145	4	GO:BP	MYOCD|FOXC2|RAPGEF2|ZMIZ1	ENSG00000141052|ENSG00000176692|ENSG00000109756|ENSG00000108175
GO:1901523	icosanoid catabolic process	chitin metabolic process	0.0687833	9	1	GO:BP	ABHD16A	ENSG00000204427
GO:1900222	negative regulation of amyloid-beta clearance	negative regulation of amyloid-beta clearance	0.0687833	9	1	GO:BP	MYOCD	ENSG00000141052
GO:0070305	response to cGMP	negative regulation of platelet-derived growth factor receptor-beta signaling pathway	0.0687833	9	1	GO:BP	RAPGEF2	ENSG00000109756
GO:0048666	neuron development	artery morphogenesis	0.0706684	1177	4	GO:BP	TNIK|RAPGEF2|ZMIZ1|TSPAN2	ENSG00000154310|ENSG00000109756|ENSG00000108175|ENSG00000134198
GO:1901072	glucosamine-containing compound catabolic process	chitin metabolic process	0.0718808	10	1	GO:BP	OVGP1	ENSG00000085465
GO:0048340	paraxial mesoderm morphogenesis	artery morphogenesis	0.0718808	11	1	GO:BP	FOXC2	ENSG00000176692
GO:0071495	cellular response to endogenous stimulus	negative regulation of platelet-derived growth factor receptor-beta signaling pathway	0.0718808	1223	4	GO:BP	MYOCD|FOXC2|RAPGEF2|ZMIZ1	ENSG00000141052|ENSG00000176692|ENSG00000109756|ENSG00000108175
GO:0097048	dendritic cell apoptotic process	positive regulation of dendritic cell apoptotic process	0.0718808	11	1	GO:BP	RAPGEF2	ENSG00000109756
GO:0090557	establishment of endothelial intestinal barrier	artery morphogenesis	0.0718808	11	1	GO:BP	RAPGEF2	ENSG00000109756
GO:0060352	cell adhesion molecule production	negative regulation of cell adhesion molecule production	0.0718808	11	1	GO:BP	MYOCD	ENSG00000141052
GO:2000668	regulation of dendritic cell apoptotic process	positive regulation of dendritic cell apoptotic process	0.0718808	11	1	GO:BP	RAPGEF2	ENSG00000109756
GO:0007219	Notch signaling pathway	negative regulation of platelet-derived growth factor receptor-beta signaling pathway	0.0718808	186	2	GO:BP	FOXC2|ZMIZ1	ENSG00000176692|ENSG00000108175
GO:1904238	pericyte cell differentiation	artery morphogenesis	0.0718808	11	1	GO:BP	FOXC2	ENSG00000176692
GO:0001764	neuron migration	artery morphogenesis	0.0718808	189	2	GO:BP	RAPGEF2|ZMIZ1	ENSG00000109756|ENSG00000108175
GO:0048703	embryonic viscerocranium morphogenesis	artery morphogenesis	0.0718808	10	1	GO:BP	FOXC2	ENSG00000176692
GO:0007507	heart development	artery morphogenesis	0.0718808	605	3	GO:BP	MYOCD|FOXC2|ZMIZ1	ENSG00000141052|ENSG00000176692|ENSG00000108175
GO:0007169	cell surface receptor protein tyrosine kinase signaling pathway	negative regulation of platelet-derived growth factor receptor-beta signaling pathway	0.0734917	629	3	GO:BP	MYOCD|FOXC2|RAPGEF2	ENSG00000141052|ENSG00000176692|ENSG00000109756
GO:2001214	positive regulation of vasculogenesis	artery morphogenesis	0.0734917	12	1	GO:BP	RAPGEF2	ENSG00000109756
GO:0061043	regulation of vascular wound healing	artery morphogenesis	0.0734917	12	1	GO:BP	FOXC2	ENSG00000176692
GO:0021860	pyramidal neuron development	artery morphogenesis	0.0734917	12	1	GO:BP	ZMIZ1	ENSG00000108175
GO:1904753	negative regulation of vascular associated smooth muscle cell migration	negative regulation of vascular associated smooth muscle cell migration	0.0734917	12	1	GO:BP	MYOCD	ENSG00000141052
GO:0060379	cardiac muscle cell myoblast differentiation	artery morphogenesis	0.0734917	12	1	GO:BP	MYOCD	ENSG00000141052
GO:0033002	muscle cell proliferation	muscle cell proliferation	0.0740942	208	2	GO:BP	MYOCD|FOXC2	ENSG00000141052|ENSG00000176692
GO:0007179	transforming growth factor beta receptor signaling pathway	negative regulation of platelet-derived growth factor receptor-beta signaling pathway	0.0740942	208	2	GO:BP	MYOCD|ZMIZ1	ENSG00000141052|ENSG00000108175
GO:0061061	muscle structure development	artery morphogenesis	0.0745661	693	3	GO:BP	MYOCD|FHL3|FOXC2	ENSG00000141052|ENSG00000183386|ENSG00000176692
GO:0072109	glomerular mesangium development	artery morphogenesis	0.0745661	16	1	GO:BP	FOXC2	ENSG00000176692
GO:0071363	cellular response to growth factor stimulus	negative regulation of platelet-derived growth factor receptor-beta signaling pathway	0.0745661	689	3	GO:BP	MYOCD|RAPGEF2|ZMIZ1	ENSG00000141052|ENSG00000109756|ENSG00000108175
GO:0021953	central nervous system neuron differentiation	artery morphogenesis	0.0745661	215	2	GO:BP	RAPGEF2|ZMIZ1	ENSG00000109756|ENSG00000108175
GO:0055012	ventricular cardiac muscle cell differentiation	artery morphogenesis	0.0745661	15	1	GO:BP	MYOCD	ENSG00000141052
GO:0021859	pyramidal neuron differentiation	artery morphogenesis	0.0745661	16	1	GO:BP	ZMIZ1	ENSG00000108175
GO:0014004	microglia differentiation	artery morphogenesis	0.0745661	14	1	GO:BP	TSPAN2	ENSG00000134198
GO:0009313	oligosaccharide catabolic process	chitin metabolic process	0.0745661	15	1	GO:BP	GM2A	ENSG00000196743
GO:0090385	phagosome-lysosome fusion	microvillus assembly	0.0745661	14	1	GO:BP	TMEM175	ENSG00000127419
GO:0010642	negative regulation of platelet-derived growth factor receptor signaling pathway	negative regulation of platelet-derived growth factor receptor-beta signaling pathway	0.0745661	13	1	GO:BP	MYOCD	ENSG00000141052
GO:1900376	regulation of secondary metabolite biosynthetic process	chitin metabolic process	0.0745661	16	1	GO:BP	RAPGEF2	ENSG00000109756
GO:0051152	positive regulation of smooth muscle cell differentiation	artery morphogenesis	0.0745661	16	1	GO:BP	MYOCD	ENSG00000141052
GO:1902337	regulation of apoptotic process involved in morphogenesis	positive regulation of dendritic cell apoptotic process	0.0745661	13	1	GO:BP	FOXC2	ENSG00000176692
GO:1904748	regulation of apoptotic process involved in development	positive regulation of dendritic cell apoptotic process	0.0745661	13	1	GO:BP	FOXC2	ENSG00000176692
GO:1905209	positive regulation of cardiocyte differentiation	artery morphogenesis	0.0745661	14	1	GO:BP	MYOCD	ENSG00000141052
GO:0007028	cytoplasm organization	microvillus assembly	0.0745661	15	1	GO:BP	ZMIZ1	ENSG00000108175
GO:0002064	epithelial cell development	artery morphogenesis	0.0745661	219	2	GO:BP	FOXC2|RAPGEF2	ENSG00000176692|ENSG00000109756
GO:2000725	regulation of cardiac muscle cell differentiation	artery morphogenesis	0.0745661	16	1	GO:BP	MYOCD	ENSG00000141052
GO:0010832	negative regulation of myotube differentiation	artery morphogenesis	0.0745661	15	1	GO:BP	MYOCD	ENSG00000141052
GO:0051094	positive regulation of developmental process	artery morphogenesis	0.0745661	1343	4	GO:BP	MYOCD|FOXC2|RAPGEF2|ZMIZ1	ENSG00000141052|ENSG00000176692|ENSG00000109756|ENSG00000108175
GO:0046462	monoacylglycerol metabolic process	chitin metabolic process	0.0745661	16	1	GO:BP	ABHD16A	ENSG00000204427
GO:0032486	Rap protein signal transduction	negative regulation of platelet-derived growth factor receptor-beta signaling pathway	0.0745661	13	1	GO:BP	RAPGEF2	ENSG00000109756
GO:0048021	regulation of melanin biosynthetic process	chitin metabolic process	0.0745661	16	1	GO:BP	RAPGEF2	ENSG00000109756
GO:0046348	amino sugar catabolic process	chitin metabolic process	0.0745661	15	1	GO:BP	OVGP1	ENSG00000085465
GO:0038180	nerve growth factor signaling pathway	negative regulation of platelet-derived growth factor receptor-beta signaling pathway	0.0745661	14	1	GO:BP	RAPGEF2	ENSG00000109756
GO:0048738	cardiac muscle tissue development	artery morphogenesis	0.0745661	234	2	GO:BP	MYOCD|FOXC2	ENSG00000141052|ENSG00000176692
GO:0035791	platelet-derived growth factor receptor-beta signaling pathway	negative regulation of platelet-derived growth factor receptor-beta signaling pathway	0.0745661	14	1	GO:BP	MYOCD	ENSG00000141052
GO:0043455	regulation of secondary metabolic process	chitin metabolic process	0.0745661	16	1	GO:BP	RAPGEF2	ENSG00000109756
GO:0071900	regulation of protein serine/threonine kinase activity	chitin metabolic process	0.0750335	242	2	GO:BP	MYOCD|RAPGEF2	ENSG00000141052|ENSG00000109756
GO:0045736	negative regulation of cyclin-dependent protein serine/threonine kinase activity	chitin metabolic process	0.0750335	17	1	GO:BP	MYOCD	ENSG00000141052
GO:0048863	stem cell differentiation	artery morphogenesis	0.0750335	245	2	GO:BP	MYOCD|FOXC2	ENSG00000141052|ENSG00000176692
GO:0016358	dendrite development	microvillus assembly	0.0750335	242	2	GO:BP	TNIK|RAPGEF2	ENSG00000154310|ENSG00000109756
GO:2001212	regulation of vasculogenesis	artery morphogenesis	0.0750335	17	1	GO:BP	RAPGEF2	ENSG00000109756
GO:0070848	response to growth factor	negative regulation of platelet-derived growth factor receptor-beta signaling pathway	0.0750335	721	3	GO:BP	MYOCD|RAPGEF2|ZMIZ1	ENSG00000141052|ENSG00000109756|ENSG00000108175
GO:1900221	regulation of amyloid-beta clearance	negative regulation of amyloid-beta clearance	0.0750335	17	1	GO:BP	MYOCD	ENSG00000141052
GO:0001946	lymphangiogenesis	artery morphogenesis	0.0771037	18	1	GO:BP	FOXC2	ENSG00000176692
GO:0010002	cardioblast differentiation	artery morphogenesis	0.0771037	18	1	GO:BP	MYOCD	ENSG00000141052
GO:1901569	fatty acid derivative catabolic process	chitin metabolic process	0.0771037	18	1	GO:BP	ABHD16A	ENSG00000204427
GO:0001710	mesodermal cell fate commitment	artery morphogenesis	0.0771037	18	1	GO:BP	FOXC2	ENSG00000176692
GO:1901136	carbohydrate derivative catabolic process	chitin metabolic process	0.0789216	257	2	GO:BP	GM2A|OVGP1	ENSG00000196743|ENSG00000085465
GO:0001845	phagolysosome assembly	microvillus assembly	0.079054	19	1	GO:BP	TMEM175	ENSG00000127419
GO:0046479	glycosphingolipid catabolic process	chitin metabolic process	0.079054	19	1	GO:BP	GM2A	ENSG00000196743
GO:1904030	negative regulation of cyclin-dependent protein kinase activity	chitin metabolic process	0.079054	19	1	GO:BP	MYOCD	ENSG00000141052
GO:0071560	cellular response to transforming growth factor beta stimulus	negative regulation of platelet-derived growth factor receptor-beta signaling pathway	0.0795668	262	2	GO:BP	MYOCD|ZMIZ1	ENSG00000141052|ENSG00000108175
GO:0030182	neuron differentiation	artery morphogenesis	0.0800438	1451	4	GO:BP	TNIK|RAPGEF2|ZMIZ1|TSPAN2	ENSG00000154310|ENSG00000109756|ENSG00000108175|ENSG00000134198
GO:2001224	positive regulation of neuron migration	artery morphogenesis	0.0803401	20	1	GO:BP	RAPGEF2	ENSG00000109756
GO:0048339	paraxial mesoderm development	artery morphogenesis	0.0803401	20	1	GO:BP	FOXC2	ENSG00000176692
GO:0003007	heart morphogenesis	artery morphogenesis	0.0803401	266	2	GO:BP	FOXC2|ZMIZ1	ENSG00000176692|ENSG00000108175
GO:0071559	response to transforming growth factor beta	negative regulation of platelet-derived growth factor receptor-beta signaling pathway	0.0808156	269	2	GO:BP	MYOCD|ZMIZ1	ENSG00000141052|ENSG00000108175
GO:0001932	regulation of protein phosphorylation	chitin metabolic process	0.0813159	779	3	GO:BP	TNIK|MYOCD|RAPGEF2	ENSG00000154310|ENSG00000141052|ENSG00000109756
GO:0019377	glycolipid catabolic process	chitin metabolic process	0.0815387	21	1	GO:BP	GM2A	ENSG00000196743
GO:0046514	ceramide catabolic process	chitin metabolic process	0.0815387	21	1	GO:BP	GM2A	ENSG00000196743
GO:0061042	vascular wound healing	artery morphogenesis	0.0815387	21	1	GO:BP	FOXC2	ENSG00000176692
GO:0048584	positive regulation of response to stimulus	positive regulation of response to stimulus	0.0818669	2331	5	GO:BP	TNIK|MYOCD|FOXC2|RAPGEF2|ZMIZ1	ENSG00000154310|ENSG00000141052|ENSG00000176692|ENSG00000109756|ENSG00000108175
GO:0009719	response to endogenous stimulus	negative regulation of platelet-derived growth factor receptor-beta signaling pathway	0.0818669	1489	4	GO:BP	MYOCD|FOXC2|RAPGEF2|ZMIZ1	ENSG00000141052|ENSG00000176692|ENSG00000109756|ENSG00000108175
GO:0036303	lymph vessel morphogenesis	artery morphogenesis	0.0821316	22	1	GO:BP	FOXC2	ENSG00000176692
GO:0033630	positive regulation of cell adhesion mediated by integrin	positive regulation of response to stimulus	0.0821316	22	1	GO:BP	FOXC2	ENSG00000176692
GO:0090050	positive regulation of cell migration involved in sprouting angiogenesis	artery morphogenesis	0.0821316	22	1	GO:BP	FOXC2	ENSG00000176692
GO:2001014	regulation of skeletal muscle cell differentiation	artery morphogenesis	0.0821316	22	1	GO:BP	MYOCD	ENSG00000141052
GO:0010640	regulation of platelet-derived growth factor receptor signaling pathway	negative regulation of platelet-derived growth factor receptor-beta signaling pathway	0.0831847	23	1	GO:BP	MYOCD	ENSG00000141052
GO:0072311	glomerular epithelial cell differentiation	artery morphogenesis	0.0831847	24	1	GO:BP	FOXC2	ENSG00000176692
GO:1904706	negative regulation of vascular associated smooth muscle cell proliferation	muscle cell proliferation	0.0831847	23	1	GO:BP	MYOCD	ENSG00000141052
GO:0006658	phosphatidylserine metabolic process	chitin metabolic process	0.0831847	23	1	GO:BP	ABHD16A	ENSG00000204427
GO:0072659	protein localization to plasma membrane	protein localization to plasma membrane	0.0831847	291	2	GO:BP	TNIK|RAPGEF2	ENSG00000154310|ENSG00000109756
GO:0014912	negative regulation of smooth muscle cell migration	negative regulation of vascular associated smooth muscle cell migration	0.0831847	24	1	GO:BP	MYOCD	ENSG00000141052
GO:0072112	podocyte differentiation	artery morphogenesis	0.0831847	23	1	GO:BP	FOXC2	ENSG00000176692
GO:0042438	melanin biosynthetic process	chitin metabolic process	0.0831847	24	1	GO:BP	RAPGEF2	ENSG00000109756
GO:0048699	generation of neurons	artery morphogenesis	0.0831847	1536	4	GO:BP	TNIK|RAPGEF2|ZMIZ1|TSPAN2	ENSG00000154310|ENSG00000109756|ENSG00000108175|ENSG00000134198
GO:0016477	cell migration	negative regulation of vascular associated smooth muscle cell migration	0.0831847	1534	4	GO:BP	MYOCD|FOXC2|RAPGEF2|ZMIZ1	ENSG00000141052|ENSG00000176692|ENSG00000109756|ENSG00000108175
GO:0071880	adenylate cyclase-activating adrenergic receptor signaling pathway	negative regulation of platelet-derived growth factor receptor-beta signaling pathway	0.0831847	24	1	GO:BP	RAPGEF2	ENSG00000109756
GO:0061318	renal filtration cell differentiation	artery morphogenesis	0.0831847	23	1	GO:BP	FOXC2	ENSG00000176692
GO:0042325	regulation of phosphorylation	chitin metabolic process	0.0837146	830	3	GO:BP	TNIK|MYOCD|RAPGEF2	ENSG00000154310|ENSG00000141052|ENSG00000109756
GO:0022603	regulation of anatomical structure morphogenesis	artery morphogenesis	0.0837146	831	3	GO:BP	TNIK|FOXC2|RAPGEF2	ENSG00000154310|ENSG00000176692|ENSG00000109756
GO:0006582	melanin metabolic process	chitin metabolic process	0.0841348	25	1	GO:BP	RAPGEF2	ENSG00000109756
GO:0060065	uterus development	negative regulation of binding of sperm to zona pellucida	0.0841348	25	1	GO:BP	MYOCD	ENSG00000141052
GO:1901071	glucosamine-containing compound metabolic process	chitin metabolic process	0.0841348	25	1	GO:BP	OVGP1	ENSG00000085465
GO:1905207	regulation of cardiocyte differentiation	artery morphogenesis	0.0851154	26	1	GO:BP	MYOCD	ENSG00000141052
GO:0009967	positive regulation of signal transduction	positive regulation of response to stimulus	0.0851154	1578	4	GO:BP	TNIK|MYOCD|RAPGEF2|ZMIZ1	ENSG00000154310|ENSG00000141052|ENSG00000109756|ENSG00000108175
GO:0060561	apoptotic process involved in morphogenesis	positive regulation of dendritic cell apoptotic process	0.0851154	26	1	GO:BP	FOXC2	ENSG00000176692
GO:0044550	secondary metabolite biosynthetic process	chitin metabolic process	0.0851154	26	1	GO:BP	RAPGEF2	ENSG00000109756
GO:0010667	negative regulation of cardiac muscle cell apoptotic process	positive regulation of dendritic cell apoptotic process	0.0851154	26	1	GO:BP	MYOCD	ENSG00000141052
GO:0050793	regulation of developmental process	artery morphogenesis	0.0862934	2457	5	GO:BP	TNIK|MYOCD|FOXC2|RAPGEF2|ZMIZ1	ENSG00000154310|ENSG00000141052|ENSG00000176692|ENSG00000109756|ENSG00000108175
GO:0072010	glomerular epithelium development	artery morphogenesis	0.0872975	27	1	GO:BP	FOXC2	ENSG00000176692
GO:1904752	regulation of vascular associated smooth muscle cell migration	negative regulation of vascular associated smooth muscle cell migration	0.0892675	28	1	GO:BP	MYOCD	ENSG00000141052
GO:0021801	cerebral cortex radial glia-guided migration	artery morphogenesis	0.0892675	29	1	GO:BP	ZMIZ1	ENSG00000108175
GO:2000108	positive regulation of leukocyte apoptotic process	positive regulation of dendritic cell apoptotic process	0.0892675	29	1	GO:BP	RAPGEF2	ENSG00000109756
GO:0010664	negative regulation of striated muscle cell apoptotic process	positive regulation of dendritic cell apoptotic process	0.0892675	29	1	GO:BP	MYOCD	ENSG00000141052
GO:0035886	vascular associated smooth muscle cell differentiation	artery morphogenesis	0.0892675	29	1	GO:BP	MYOCD	ENSG00000141052
GO:0045597	positive regulation of cell differentiation	artery morphogenesis	0.0892675	879	3	GO:BP	MYOCD|RAPGEF2|ZMIZ1	ENSG00000141052|ENSG00000109756|ENSG00000108175
GO:0022030	telencephalon glial cell migration	artery morphogenesis	0.0892675	29	1	GO:BP	ZMIZ1	ENSG00000108175
GO:0001573	ganglioside metabolic process	chitin metabolic process	0.0892675	28	1	GO:BP	GM2A	ENSG00000196743
GO:0072012	glomerulus vasculature development	artery morphogenesis	0.0892675	29	1	GO:BP	FOXC2	ENSG00000176692
GO:1904738	vascular associated smooth muscle cell migration	negative regulation of vascular associated smooth muscle cell migration	0.08995	30	1	GO:BP	MYOCD	ENSG00000141052
GO:0045987	positive regulation of smooth muscle contraction	positive regulation of response to stimulus	0.08995	30	1	GO:BP	MYOCD	ENSG00000141052
GO:0042219	modified amino acid catabolic process	chitin metabolic process	0.08995	30	1	GO:BP	ABHD16A	ENSG00000204427
GO:0060055	angiogenesis involved in wound healing	artery morphogenesis	0.08995	30	1	GO:BP	FOXC2	ENSG00000176692
GO:0001945	lymph vessel development	artery morphogenesis	0.08995	30	1	GO:BP	FOXC2	ENSG00000176692
GO:0061440	kidney vasculature development	artery morphogenesis	0.090146	31	1	GO:BP	FOXC2	ENSG00000176692
GO:0030511	positive regulation of transforming growth factor beta receptor signaling pathway	negative regulation of platelet-derived growth factor receptor-beta signaling pathway	0.090146	31	1	GO:BP	MYOCD	ENSG00000141052
GO:0061437	renal system vasculature development	artery morphogenesis	0.090146	31	1	GO:BP	FOXC2	ENSG00000176692
GO:1903846	positive regulation of cellular response to transforming growth factor beta stimulus	negative regulation of platelet-derived growth factor receptor-beta signaling pathway	0.090146	31	1	GO:BP	MYOCD	ENSG00000141052
GO:0072001	renal system development	artery morphogenesis	0.090146	332	2	GO:BP	MYOCD|FOXC2	ENSG00000141052|ENSG00000176692
GO:0090382	phagosome maturation	microvillus assembly	0.090146	31	1	GO:BP	TMEM175	ENSG00000127419
GO:0006026	aminoglycan catabolic process	chitin metabolic process	0.0913575	33	1	GO:BP	OVGP1	ENSG00000085465
GO:0141091	transforming growth factor beta receptor superfamily signaling pathway		0.0913575	344	2	GO:BP	MYOCD|ZMIZ1	ENSG00000141052|ENSG00000108175
GO:0051093	negative regulation of developmental process	artery morphogenesis	0.0913575	925	3	GO:BP	MYOCD|FOXC2|RAPGEF2	ENSG00000141052|ENSG00000176692|ENSG00000109756
GO:0035751	regulation of lysosomal lumen pH	lysosomal lumen pH elevation	0.0913575	32	1	GO:BP	TMEM175	ENSG00000127419
GO:0046475	glycerophospholipid catabolic process	chitin metabolic process	0.0913575	33	1	GO:BP	ABHD16A	ENSG00000204427
GO:0021591	ventricular system development	artery morphogenesis	0.0913575	33	1	GO:BP	RAPGEF2	ENSG00000109756
GO:0071875	adrenergic receptor signaling pathway	negative regulation of platelet-derived growth factor receptor-beta signaling pathway	0.0913575	33	1	GO:BP	RAPGEF2	ENSG00000109756
GO:0040007	growth	regulation of cell growth by extracellular stimulus	0.0913575	929	3	GO:BP	MYOCD|FOXC2|ZMIZ1	ENSG00000141052|ENSG00000176692|ENSG00000108175
GO:0048333	mesodermal cell differentiation	artery morphogenesis	0.0913575	33	1	GO:BP	FOXC2	ENSG00000176692
GO:0060795	cell fate commitment involved in formation of primary germ layer	artery morphogenesis	0.0913575	33	1	GO:BP	FOXC2	ENSG00000176692
GO:0042063	gliogenesis	artery morphogenesis	0.0930629	352	2	GO:BP	ZMIZ1|TSPAN2	ENSG00000108175|ENSG00000134198
GO:0001569	branching involved in blood vessel morphogenesis	artery morphogenesis	0.0932133	34	1	GO:BP	FOXC2	ENSG00000176692
GO:0030334	regulation of cell migration	negative regulation of vascular associated smooth muscle cell migration	0.0954972	960	3	GO:BP	MYOCD|FOXC2|RAPGEF2	ENSG00000141052|ENSG00000176692|ENSG00000109756
GO:0032501	multicellular organismal process	negative regulation of amyloid-beta clearance	0.0954972	7322	9	GO:BP	TNIK|GM2A|MYOCD|FOXC2|RAPGEF2|OVGP1|ZMIZ1|TSPAN2|CLPSL1	ENSG00000154310|ENSG00000196743|ENSG00000141052|ENSG00000176692|ENSG00000109756|ENSG00000085465|ENSG00000108175|ENSG00000134198|ENSG00000204140
GO:0009056	catabolic process	chitin metabolic process	0.0954972	2639	5	GO:BP	GM2A|OVGP1|ABHD16A|PRSS16|CLPSL1	ENSG00000196743|ENSG00000085465|ENSG00000204427|ENSG00000112812|ENSG00000204140
GO:0019220	regulation of phosphate metabolic process	chitin metabolic process	0.0954972	956	3	GO:BP	TNIK|MYOCD|RAPGEF2	ENSG00000154310|ENSG00000141052|ENSG00000109756
GO:0051150	regulation of smooth muscle cell differentiation	artery morphogenesis	0.0954972	36	1	GO:BP	MYOCD	ENSG00000141052
GO:0007178	cell surface receptor protein serine/threonine kinase signaling pathway	negative regulation of platelet-derived growth factor receptor-beta signaling pathway	0.0954972	364	2	GO:BP	MYOCD|ZMIZ1	ENSG00000141052|ENSG00000108175
GO:0051174	regulation of phosphorus metabolic process	chitin metabolic process	0.0954972	957	3	GO:BP	TNIK|MYOCD|RAPGEF2	ENSG00000154310|ENSG00000141052|ENSG00000109756
GO:1990778	protein localization to cell periphery	protein localization to plasma membrane	0.095527	365	2	GO:BP	TNIK|RAPGEF2	ENSG00000154310|ENSG00000109756
GO:0051154	negative regulation of striated muscle cell differentiation	artery morphogenesis	0.0963675	37	1	GO:BP	MYOCD	ENSG00000141052
GO:0046461	neutral lipid catabolic process	chitin metabolic process	0.0963675	37	1	GO:BP	ABHD16A	ENSG00000204427
GO:0046464	acylglycerol catabolic process	chitin metabolic process	0.0963675	37	1	GO:BP	ABHD16A	ENSG00000204427
GO:0097242	amyloid-beta clearance	negative regulation of amyloid-beta clearance	0.0980659	38	1	GO:BP	MYOCD	ENSG00000141052
GO:0021799	cerebral cortex radially oriented cell migration	artery morphogenesis	0.0980659	38	1	GO:BP	ZMIZ1	ENSG00000108175
GO:0022008	neurogenesis	artery morphogenesis	0.0987122	1771	4	GO:BP	TNIK|RAPGEF2|ZMIZ1|TSPAN2	ENSG00000154310|ENSG00000109756|ENSG00000108175|ENSG00000134198
GO:0010665	regulation of cardiac muscle cell apoptotic process	positive regulation of dendritic cell apoptotic process	0.0988657	39	1	GO:BP	MYOCD	ENSG00000141052
GO:0032094	response to food	negative regulation of platelet-derived growth factor receptor-beta signaling pathway	0.0988657	39	1	GO:BP	CLPSL1	ENSG00000204140
GO:0090049	regulation of cell migration involved in sprouting angiogenesis	artery morphogenesis	0.0988657	39	1	GO:BP	FOXC2	ENSG00000176692
GO:0010647	positive regulation of cell communication	positive regulation of response to stimulus	0.099863	1795	4	GO:BP	TNIK|MYOCD|RAPGEF2|ZMIZ1	ENSG00000154310|ENSG00000141052|ENSG00000109756|ENSG00000108175
GO:0009653	anatomical structure morphogenesis	artery morphogenesis	0.099863	2713	5	GO:BP	TNIK|MYOCD|FOXC2|RAPGEF2|ZMIZ1	ENSG00000154310|ENSG00000141052|ENSG00000176692|ENSG00000109756|ENSG00000108175
GO:0007339	binding of sperm to zona pellucida	negative regulation of binding of sperm to zona pellucida	0.099863	40	1	GO:BP	OVGP1	ENSG00000085465
GO:0023056	positive regulation of signaling	positive regulation of response to stimulus	0.099863	1796	4	GO:BP	TNIK|MYOCD|RAPGEF2|ZMIZ1	ENSG00000154310|ENSG00000141052|ENSG00000109756|ENSG00000108175
GO:0048870	cell motility	negative regulation of vascular associated smooth muscle cell migration	0.099863	1793	4	GO:BP	MYOCD|FOXC2|RAPGEF2|ZMIZ1	ENSG00000141052|ENSG00000176692|ENSG00000109756|ENSG00000108175
GO:0035805	egg coat		0.0610296	5	1	GO:CC	OVGP1	ENSG00000085465
GO:0098595	perivitelline space		0.0610296	1	1	GO:CC	OVGP1	ENSG00000085465
GO:0097708	intracellular vesicle		0.0610296	2562	6	GO:CC	TNIK|GM2A|RAPGEF2|OVGP1|TMEM175|PRSS16	ENSG00000154310|ENSG00000196743|ENSG00000109756|ENSG00000085465|ENSG00000127419|ENSG00000112812
GO:0016324	apical plasma membrane		0.0610296	408	3	GO:CC	TNIK|GM2A|RAPGEF2	ENSG00000154310|ENSG00000196743|ENSG00000109756
GO:0031410	cytoplasmic vesicle		0.0610296	2556	6	GO:CC	TNIK|GM2A|RAPGEF2|OVGP1|TMEM175|PRSS16	ENSG00000154310|ENSG00000196743|ENSG00000109756|ENSG00000085465|ENSG00000127419|ENSG00000112812
GO:0045177	apical part of cell		0.0610296	474	3	GO:CC	TNIK|GM2A|RAPGEF2	ENSG00000154310|ENSG00000196743|ENSG00000109756
GO:0005768	endosome		0.0635724	1083	4	GO:CC	TNIK|RAPGEF2|TMEM175|PRSS16	ENSG00000154310|ENSG00000109756|ENSG00000127419|ENSG00000112812
GO:0030290	sphingolipid activator protein activity		0.0515163	1	1	GO:MF	GM2A	ENSG00000196743
GO:0032428	beta-N-acetylgalactosaminidase activity		0.0515163	1	1	GO:MF	GM2A	ENSG00000196743
GO:0050544	arachidonate binding		0.0587437	7	1	GO:MF	TMEM175	ENSG00000127419
GO:0050543	icosatetraenoic acid binding		0.0587437	7	1	GO:MF	TMEM175	ENSG00000127419
GO:0050542	icosanoid binding		0.0587437	8	1	GO:MF	TMEM175	ENSG00000127419
GO:0046332	SMAD binding		0.0587437	79	2	GO:MF	MYOCD|ZMIZ1	ENSG00000141052|ENSG00000108175
GO:0031697	beta-1 adrenergic receptor binding		0.0587437	3	1	GO:MF	RAPGEF2	ENSG00000109756
GO:0003712	transcription coregulator activity		0.0587437	491	3	GO:MF	MYOCD|FHL3|ZMIZ1	ENSG00000141052|ENSG00000183386|ENSG00000108175
GO:0016798	hydrolase activity, acting on glycosyl bonds		0.0587437	133	2	GO:MF	GM2A|OVGP1	ENSG00000196743|ENSG00000085465
GO:0008061	chitin binding		0.0587437	8	1	GO:MF	OVGP1	ENSG00000085465
GO:0004620	phospholipase activity		0.0587437	137	2	GO:MF	GM2A|ABHD16A	ENSG00000196743|ENSG00000204427
GO:0004568	chitinase activity		0.0587437	4	1	GO:MF	OVGP1	ENSG00000085465
GO:0004563	beta-N-acetylhexosaminidase activity		0.0587437	6	1	GO:MF	GM2A	ENSG00000196743
GO:0004553	hydrolase activity, hydrolyzing O-glycosyl compounds		0.0587437	93	2	GO:MF	GM2A|OVGP1	ENSG00000196743|ENSG00000085465
GO:0016298	lipase activity		0.0592936	170	2	GO:MF	GM2A|ABHD16A	ENSG00000196743|ENSG00000204427
GO:0008239	dipeptidyl-peptidase activity		0.0642097	10	1	GO:MF	PRSS16	ENSG00000112812
GO:0008047	enzyme activator activity		0.0677497	610	3	GO:MF	GM2A|RAPGEF2|CLPSL1	ENSG00000196743|ENSG00000109756|ENSG00000204140
GO:0070008	serine-type exopeptidase activity		0.0684464	12	1	GO:MF	PRSS16	ENSG00000112812
GO:0022841	potassium ion leak channel activity		0.0695123	16	1	GO:MF	TMEM175	ENSG00000127419
GO:0022842	narrow pore channel activity		0.0695123	19	1	GO:MF	TMEM175	ENSG00000127419
GO:0015929	hexosaminidase activity		0.0695123	16	1	GO:MF	GM2A	ENSG00000196743
GO:0022840	leak channel activity		0.0695123	19	1	GO:MF	TMEM175	ENSG00000127419
GO:0036041	long-chain fatty acid binding		0.0695123	17	1	GO:MF	TMEM175	ENSG00000127419
GO:0047372	monoacylglycerol lipase activity		0.0695123	14	1	GO:MF	ABHD16A	ENSG00000204427
GO:0061665	SUMO ligase activity		0.0695123	15	1	GO:MF	ZMIZ1	ENSG00000108175
GO:0003713	transcription coactivator activity		0.0695123	253	2	GO:MF	MYOCD|ZMIZ1	ENSG00000141052|ENSG00000108175
GO:0019992	diacylglycerol binding		0.0695123	14	1	GO:MF	RAPGEF2	ENSG00000109756
GO:0031690	adrenergic receptor binding		0.0695123	18	1	GO:MF	RAPGEF2	ENSG00000109756
GO:0016004	phospholipase activator activity		0.0706251	20	1	GO:MF	GM2A	ENSG00000196743
GO:0030552	cAMP binding		0.0721942	24	1	GO:MF	RAPGEF2	ENSG00000109756
GO:0035035	histone acetyltransferase binding		0.0721942	24	1	GO:MF	MYOCD	ENSG00000141052
GO:0050699	WW domain binding		0.0721942	24	1	GO:MF	RAPGEF2	ENSG00000109756
GO:0060229	lipase activator activity		0.0721942	24	1	GO:MF	GM2A	ENSG00000196743
GO:0070300	phosphatidic acid binding		0.0721942	23	1	GO:MF	RAPGEF2	ENSG00000109756
GO:0070412	R-SMAD binding		0.0759271	26	1	GO:MF	MYOCD	ENSG00000141052
GO:0015252	proton channel activity		0.0772982	28	1	GO:MF	TMEM175	ENSG00000127419
GO:0019789	SUMO transferase activity		0.0772982	28	1	GO:MF	ZMIZ1	ENSG00000108175
GO:0030551	cyclic nucleotide binding		0.0991697	37	1	GO:MF	RAPGEF2	ENSG00000109756

## Sheet: DhMR
Term ID	Term Name	Parent Term	FDR	Term Size	Genes Identified	Type	Associated Gene Names	Associated Ensembl IDs
GO:0010646	regulation of cell communication	cell communication	0.000650297	3486	34	GO:BP	GPR108|GABBR1|ATP6V1C2|HMGXB4|ARHGAP17|ADCYAP1R1|TMEM170B|KIF26A|GRAMD4|ADGRA2|ZNF703|TRIM26|FAM107A|LAPTM5|RAB11FIP5|CDON|KLF4|RAMP2|DENND2B|DYSF|NLE1|RGS10|PDE4B|EPHB2|SRGAP3|TSC1|IL34|NFKB1|PAK6|CLEC7A|EGFR|CD63|ARHGEF18|HERC2	ENSG00000125734|ENSG00000204681|ENSG00000143882|ENSG00000100281|ENSG00000140750|ENSG00000078549|ENSG00000205269|ENSG00000066735|ENSG00000075240|ENSG00000020181|ENSG00000183779|ENSG00000234127|ENSG00000168309|ENSG00000162511|ENSG00000135631|ENSG00000064309|ENSG00000136826|ENSG00000131477|ENSG00000166444|ENSG00000135636|ENSG00000073536|ENSG00000148908|ENSG00000184588|ENSG00000133216|ENSG00000196220…
GO:0023051	regulation of signaling	signaling	0.000650297	3478	34	GO:BP	GPR108|GABBR1|ATP6V1C2|HMGXB4|ARHGAP17|ADCYAP1R1|TMEM170B|KIF26A|GRAMD4|ADGRA2|ZNF703|TRIM26|FAM107A|LAPTM5|RAB11FIP5|CDON|KLF4|RAMP2|DENND2B|DYSF|NLE1|RGS10|PDE4B|EPHB2|SRGAP3|TSC1|IL34|NFKB1|PAK6|CLEC7A|EGFR|CD63|ARHGEF18|HERC2	ENSG00000125734|ENSG00000204681|ENSG00000143882|ENSG00000100281|ENSG00000140750|ENSG00000078549|ENSG00000205269|ENSG00000066735|ENSG00000075240|ENSG00000020181|ENSG00000183779|ENSG00000234127|ENSG00000168309|ENSG00000162511|ENSG00000135631|ENSG00000064309|ENSG00000136826|ENSG00000131477|ENSG00000166444|ENSG00000135636|ENSG00000073536|ENSG00000148908|ENSG00000184588|ENSG00000133216|ENSG00000196220…
GO:0023052	signaling	signaling	0.000650297	6515	51	GO:BP	MLXIPL|FOXC2|PDE6B|GPR108|GABBR1|ATP6V1C2|STK24|PPP1R1B|CD5|HMGXB4|ARHGAP17|ADCYAP1R1|TMEM170B|KIF26A|GRAMD4|ADGRA2|ALOXE3|ZNF703|TRIM26|FAM107A|LAPTM5|RAB11FIP5|CDON|KLF4|RAMP2|DENND2B|NFATC2|DYSF|PRR5-ARHGAP8|TEAD3|TRIM63|NLE1|DOCK1|FMN2|CRABP1|RGS10|PDE4B|GPR50|EPHB2|SRGAP3|TSC1|IL34|NFKB1|PAK6|CLEC7A|MYO10|EGFR|NUMBL|CD63|ARHGEF18|HERC2	ENSG00000009950|ENSG00000176692|ENSG00000133256|ENSG00000125734|ENSG00000204681|ENSG00000143882|ENSG00000102572|ENSG00000131771|ENSG00000110448|ENSG00000100281|ENSG00000140750|ENSG00000078549|ENSG00000205269|ENSG00000066735|ENSG00000075240|ENSG00000020181|ENSG00000179148|ENSG00000183779|ENSG00000234127|ENSG00000168309|ENSG00000162511|ENSG00000135631|ENSG00000064309|ENSG00000136826|ENSG00000131477…
GO:0048583	regulation of response to stimulus	regulation of response to stimulus	0.000650297	3993	37	GO:BP	FOXC2|GPR108|USP38|ATP6V1C2|STK24|HMGXB4|ARHGAP17|ADCYAP1R1|TMEM170B|KIF26A|GRAMD4|ADGRA2|ZNF703|TRIM26|LAPTM5|CDON|KLF4|RAMP2|DENND2B|NFATC2|TRIM63|NLE1|FMN2|RGS10|PDE4B|EPHB2|SASH3|SRGAP3|TSC1|IL34|NFKB1|PAK6|CLEC7A|EGFR|CD63|ARHGEF18|HERC2	ENSG00000176692|ENSG00000125734|ENSG00000170185|ENSG00000143882|ENSG00000102572|ENSG00000100281|ENSG00000140750|ENSG00000078549|ENSG00000205269|ENSG00000066735|ENSG00000075240|ENSG00000020181|ENSG00000183779|ENSG00000234127|ENSG00000162511|ENSG00000064309|ENSG00000136826|ENSG00000131477|ENSG00000166444|ENSG00000101096|ENSG00000158022|ENSG00000073536|ENSG00000155816|ENSG00000148908|ENSG00000184588…
GO:0007154	cell communication	cell communication	0.000650297	6540	51	GO:BP	MLXIPL|FOXC2|PDE6B|GPR108|GABBR1|ATP6V1C2|STK24|PPP1R1B|CD5|HMGXB4|ARHGAP17|ADCYAP1R1|TMEM170B|KIF26A|GRAMD4|ADGRA2|ALOXE3|ZNF703|TRIM26|FAM107A|LAPTM5|RAB11FIP5|CDON|KLF4|RAMP2|DENND2B|NFATC2|DYSF|PRR5-ARHGAP8|TEAD3|TRIM63|NLE1|DOCK1|FMN2|CRABP1|RGS10|PDE4B|GPR50|EPHB2|SRGAP3|TSC1|IL34|NFKB1|PAK6|CLEC7A|MYO10|EGFR|NUMBL|CD63|ARHGEF18|HERC2	ENSG00000009950|ENSG00000176692|ENSG00000133256|ENSG00000125734|ENSG00000204681|ENSG00000143882|ENSG00000102572|ENSG00000131771|ENSG00000110448|ENSG00000100281|ENSG00000140750|ENSG00000078549|ENSG00000205269|ENSG00000066735|ENSG00000075240|ENSG00000020181|ENSG00000179148|ENSG00000183779|ENSG00000234127|ENSG00000168309|ENSG00000162511|ENSG00000135631|ENSG00000064309|ENSG00000136826|ENSG00000131477…
GO:0007165	signal transduction	signaling	0.000650297	6002	48	GO:BP	MLXIPL|FOXC2|PDE6B|GPR108|GABBR1|ATP6V1C2|STK24|PPP1R1B|CD5|HMGXB4|ARHGAP17|ADCYAP1R1|TMEM170B|KIF26A|GRAMD4|ADGRA2|ALOXE3|ZNF703|TRIM26|LAPTM5|CDON|KLF4|RAMP2|DENND2B|NFATC2|PRR5-ARHGAP8|TEAD3|TRIM63|NLE1|DOCK1|FMN2|CRABP1|RGS10|PDE4B|GPR50|EPHB2|SRGAP3|TSC1|IL34|NFKB1|PAK6|CLEC7A|MYO10|EGFR|NUMBL|CD63|ARHGEF18|HERC2	ENSG00000009950|ENSG00000176692|ENSG00000133256|ENSG00000125734|ENSG00000204681|ENSG00000143882|ENSG00000102572|ENSG00000131771|ENSG00000110448|ENSG00000100281|ENSG00000140750|ENSG00000078549|ENSG00000205269|ENSG00000066735|ENSG00000075240|ENSG00000020181|ENSG00000179148|ENSG00000183779|ENSG00000234127|ENSG00000162511|ENSG00000064309|ENSG00000136826|ENSG00000131477|ENSG00000166444|ENSG00000101096…
GO:0009966	regulation of signal transduction	cell communication	0.00236651	3034	30	GO:BP	GPR108|ATP6V1C2|HMGXB4|ARHGAP17|ADCYAP1R1|TMEM170B|KIF26A|GRAMD4|ADGRA2|ZNF703|TRIM26|LAPTM5|CDON|KLF4|RAMP2|DENND2B|NLE1|RGS10|PDE4B|EPHB2|SRGAP3|TSC1|IL34|NFKB1|PAK6|CLEC7A|EGFR|CD63|ARHGEF18|HERC2	ENSG00000125734|ENSG00000143882|ENSG00000100281|ENSG00000140750|ENSG00000078549|ENSG00000205269|ENSG00000066735|ENSG00000075240|ENSG00000020181|ENSG00000183779|ENSG00000234127|ENSG00000162511|ENSG00000064309|ENSG00000136826|ENSG00000131477|ENSG00000166444|ENSG00000073536|ENSG00000148908|ENSG00000184588|ENSG00000133216|ENSG00000196220|ENSG00000165699|ENSG00000157368|ENSG00000109320|ENSG00000137843…
GO:0051716	cellular response to stimulus	regulation of response to stimulus	0.00449647	7376	52	GO:BP	MLXIPL|FOXC2|PDE6B|GPR108|GABBR1|UBXN6|ATP6V1C2|STK24|PPP1R1B|CD5|HMGXB4|ARHGAP17|ADCYAP1R1|TMEM170B|KIF26A|GRAMD4|ADGRA2|ALOXE3|ZNF703|TRIM26|FAM107A|LAPTM5|RAB11FIP5|CDON|KLF4|RAMP2|DENND2B|NFATC2|PRR5-ARHGAP8|TEAD3|TRIM63|NLE1|DOCK1|FMN2|TENT4A|CRABP1|RGS10|PDE4B|GPR50|EPHB2|SRGAP3|TSC1|IL34|NFKB1|PAK6|CLEC7A|MYO10|EGFR|NUMBL|CD63|ARHGEF18|HERC2	ENSG00000009950|ENSG00000176692|ENSG00000133256|ENSG00000125734|ENSG00000204681|ENSG00000167671|ENSG00000143882|ENSG00000102572|ENSG00000131771|ENSG00000110448|ENSG00000100281|ENSG00000140750|ENSG00000078549|ENSG00000205269|ENSG00000066735|ENSG00000075240|ENSG00000020181|ENSG00000179148|ENSG00000183779|ENSG00000234127|ENSG00000168309|ENSG00000162511|ENSG00000135631|ENSG00000064309|ENSG00000136826…
GO:0034333	adherens junction assembly	adherens junction assembly	0.00636392	13	3	GO:BP	ZNF703|RAMP2|TBCD	ENSG00000183779|ENSG00000131477|ENSG00000141556
GO:0030154	cell differentiation	cell differentiation	0.00920055	4437	36	GO:BP	KIF1A|FOXC2|GABBR1|STK24|ADCYAP1R1|NRL|KIF26A|ADGRA2|ALOXE3|ZNF703|CDON|KLF4|RAMP2|NFATC2|INPP5J|CDH23|TEAD3|NLE1|HYDIN|ZFPM1|DOCK1|FMN2|UPK3A|EPHB2|SASH3|TMEM190|TSC1|IL34|NFKB1|TBCD|PAK6|CLEC7A|EGFR|NUMBL|CD63|HERC2	ENSG00000130294|ENSG00000176692|ENSG00000204681|ENSG00000102572|ENSG00000078549|ENSG00000129535|ENSG00000066735|ENSG00000020181|ENSG00000179148|ENSG00000183779|ENSG00000064309|ENSG00000136826|ENSG00000131477|ENSG00000101096|ENSG00000185133|ENSG00000107736|ENSG00000007866|ENSG00000073536|ENSG00000157423|ENSG00000179588|ENSG00000150760|ENSG00000155816|ENSG00000100373|ENSG00000133216|ENSG00000122122…
GO:0030155	regulation of cell adhesion	regulation of cell adhesion	0.00920055	794	13	GO:BP	FOXC2|CD5|ZNF703|FAM107A|LAPTM5|KLF4|DOCK1|EPHB2|SASH3|TSC1|TBCD|MELTF|MYO10	ENSG00000176692|ENSG00000110448|ENSG00000183779|ENSG00000168309|ENSG00000162511|ENSG00000136826|ENSG00000150760|ENSG00000133216|ENSG00000122122|ENSG00000165699|ENSG00000141556|ENSG00000163975|ENSG00000145555
GO:0048869	cellular developmental process	cell differentiation	0.00920055	4438	36	GO:BP	KIF1A|FOXC2|GABBR1|STK24|ADCYAP1R1|NRL|KIF26A|ADGRA2|ALOXE3|ZNF703|CDON|KLF4|RAMP2|NFATC2|INPP5J|CDH23|TEAD3|NLE1|HYDIN|ZFPM1|DOCK1|FMN2|UPK3A|EPHB2|SASH3|TMEM190|TSC1|IL34|NFKB1|TBCD|PAK6|CLEC7A|EGFR|NUMBL|CD63|HERC2	ENSG00000130294|ENSG00000176692|ENSG00000204681|ENSG00000102572|ENSG00000078549|ENSG00000129535|ENSG00000066735|ENSG00000020181|ENSG00000179148|ENSG00000183779|ENSG00000064309|ENSG00000136826|ENSG00000131477|ENSG00000101096|ENSG00000185133|ENSG00000107736|ENSG00000007866|ENSG00000073536|ENSG00000157423|ENSG00000179588|ENSG00000150760|ENSG00000155816|ENSG00000100373|ENSG00000133216|ENSG00000122122…
GO:0050896	response to stimulus	regulation of response to stimulus	0.00920055	8999	58	GO:BP	MLXIPL|FOXC2|PDE6B|GPR108|USP38|GABBR1|BNIP2|UBXN6|ATP6V1C2|STK24|PPP1R1B|CD5|HMGXB4|ARHGAP17|ADCYAP1R1|TMEM170B|KIF26A|GRAMD4|ADGRA2|ALOXE3|ZNF703|TRIM26|FAM107A|LAPTM5|RAB11FIP5|CDON|KLF4|RAMP2|DENND2B|NFATC2|DYSF|PRR5-ARHGAP8|TEAD3|TRIM63|NLE1|ZFPM1|DOCK1|FMN2|TENT4A|CRABP1|RGS10|PDE4B|GPR50|EPHB2|SASH3|SRGAP3|TSC1|IL34|NFKB1|PAK6|CLEC7A|MYO10|EGFR|NUMBL|CD63|ARHGEF18|HLCS|HERC2	ENSG00000009950|ENSG00000176692|ENSG00000133256|ENSG00000125734|ENSG00000170185|ENSG00000204681|ENSG00000140299|ENSG00000167671|ENSG00000143882|ENSG00000102572|ENSG00000131771|ENSG00000110448|ENSG00000100281|ENSG00000140750|ENSG00000078549|ENSG00000205269|ENSG00000066735|ENSG00000075240|ENSG00000020181|ENSG00000179148|ENSG00000183779|ENSG00000234127|ENSG00000168309|ENSG00000162511|ENSG00000135631…
GO:0050794	regulation of cellular process	signaling	0.00920055	11946	70	GO:BP	MLXIPL|KIF1A|FOXC2|PDE6B|GPR108|USP38|GABBR1|BNIP2|ASPSCR1|ATP6V1C2|STK24|PPP1R1B|CD5|HMGXB4|ARHGAP17|ADCYAP1R1|CNOT6|TMEM170B|NRL|KIF26A|GRAMD4|ADGRA2|ALOXE3|ZNF703|TRIM26|FAM107A|LAPTM5|RAB11FIP5|CDON|KLF4|RAMP2|APOA5|DENND2B|NFATC2|DYSF|PRR5-ARHGAP8|INPP5J|TEAD3|MIDEAS|TRIM63|NLE1|ZFPM1|DOCK1|FMN2|TENT4A|CRABP1|RGS10|PDE4B|GPR50|EPHB2|SASH3|LRFN1|ZNF596|SRGAP3|SLC4A4|TSC1|IL34|NFKB1|TBCD|MELTF…	ENSG00000009950|ENSG00000130294|ENSG00000176692|ENSG00000133256|ENSG00000125734|ENSG00000170185|ENSG00000204681|ENSG00000140299|ENSG00000169696|ENSG00000143882|ENSG00000102572|ENSG00000131771|ENSG00000110448|ENSG00000100281|ENSG00000140750|ENSG00000078549|ENSG00000113300|ENSG00000205269|ENSG00000129535|ENSG00000066735|ENSG00000075240|ENSG00000020181|ENSG00000179148|ENSG00000183779|ENSG00000234127…
GO:0007155	cell adhesion	regulation of cell adhesion	0.0135226	1530	18	GO:BP	FOXC2|CD5|ZNF703|FAM107A|LAPTM5|CDON|KLF4|CDH23|DOCK1|EPHB2|SASH3|TSC1|TBCD|MELTF|MYO10|EGFR|KIRREL1|CD63	ENSG00000176692|ENSG00000110448|ENSG00000183779|ENSG00000168309|ENSG00000162511|ENSG00000064309|ENSG00000136826|ENSG00000107736|ENSG00000150760|ENSG00000133216|ENSG00000122122|ENSG00000165699|ENSG00000141556|ENSG00000163975|ENSG00000145555|ENSG00000146648|ENSG00000183853|ENSG00000135404
GO:0050789	regulation of biological process	signaling	0.0135226	12336	71	GO:BP	MLXIPL|KIF1A|FOXC2|PDE6B|GPR108|USP38|GABBR1|BNIP2|ASPSCR1|ATP6V1C2|STK24|PPP1R1B|CD5|HMGXB4|ARHGAP17|ADCYAP1R1|CNOT6|TMEM170B|NRL|KIF26A|GRAMD4|ADGRA2|ALOXE3|ZNF703|TRIM26|FAM107A|LAPTM5|RAB11FIP5|CDON|KLF4|RAMP2|APOA5|DENND2B|NFATC2|DYSF|PRR5-ARHGAP8|INPP5J|TEAD3|MIDEAS|TRIM63|NLE1|ZFPM1|DOCK1|FMN2|TENT4A|CRABP1|RGS10|PDE4B|GPR50|EPHB2|SASH3|LRFN1|SMR3B|ZNF596|SRGAP3|SLC4A4|TSC1|IL34|NFKB1|TBCD…	ENSG00000009950|ENSG00000130294|ENSG00000176692|ENSG00000133256|ENSG00000125734|ENSG00000170185|ENSG00000204681|ENSG00000140299|ENSG00000169696|ENSG00000143882|ENSG00000102572|ENSG00000131771|ENSG00000110448|ENSG00000100281|ENSG00000140750|ENSG00000078549|ENSG00000113300|ENSG00000205269|ENSG00000129535|ENSG00000066735|ENSG00000075240|ENSG00000020181|ENSG00000179148|ENSG00000183779|ENSG00000234127…
GO:0016477	cell migration	cell migration	0.0135226	1534	18	GO:BP	FOXC2|STK24|KIF26A|ADGRA2|ZNF703|FAM107A|KLF4|NFATC2|CDH23|DOCK1|FMN2|PDE4B|EPHB2|SRGAP3|IL34|CLEC7A|EGFR|CD63	ENSG00000176692|ENSG00000102572|ENSG00000066735|ENSG00000020181|ENSG00000183779|ENSG00000168309|ENSG00000136826|ENSG00000101096|ENSG00000107736|ENSG00000150760|ENSG00000155816|ENSG00000184588|ENSG00000133216|ENSG00000196220|ENSG00000157368|ENSG00000172243|ENSG00000146648|ENSG00000135404
GO:0030111	regulation of Wnt signaling pathway	signaling	0.0138709	331	8	GO:BP	ATP6V1C2|HMGXB4|TMEM170B|ADGRA2|ZNF703|NLE1|NFKB1|EGFR	ENSG00000143882|ENSG00000100281|ENSG00000205269|ENSG00000020181|ENSG00000183779|ENSG00000073536|ENSG00000109320|ENSG00000146648
GO:0034332	adherens junction organization	adherens junction assembly	0.0150923	57	4	GO:BP	ZNF703|RAMP2|TBCD|NUMBL	ENSG00000183779|ENSG00000131477|ENSG00000141556|ENSG00000105245
GO:0016055	Wnt signaling pathway	signaling	0.0191818	458	9	GO:BP	ATP6V1C2|HMGXB4|TMEM170B|ADGRA2|ZNF703|KLF4|NLE1|NFKB1|EGFR	ENSG00000143882|ENSG00000100281|ENSG00000205269|ENSG00000020181|ENSG00000183779|ENSG00000136826|ENSG00000073536|ENSG00000109320|ENSG00000146648
GO:0048468	cell development	cell differentiation	0.0191818	2876	26	GO:BP	KIF1A|FOXC2|STK24|NRL|KIF26A|ADGRA2|CDON|KLF4|RAMP2|NFATC2|INPP5J|CDH23|HYDIN|ZFPM1|DOCK1|FMN2|EPHB2|SASH3|TMEM190|TSC1|IL34|TBCD|PAK6|CLEC7A|EGFR|NUMBL	ENSG00000130294|ENSG00000176692|ENSG00000102572|ENSG00000129535|ENSG00000066735|ENSG00000020181|ENSG00000064309|ENSG00000136826|ENSG00000131477|ENSG00000101096|ENSG00000185133|ENSG00000107736|ENSG00000157423|ENSG00000179588|ENSG00000150760|ENSG00000155816|ENSG00000133216|ENSG00000122122|ENSG00000160472|ENSG00000165699|ENSG00000157368|ENSG00000141556|ENSG00000137843|ENSG00000172243|ENSG00000146648…
GO:0032663	regulation of interleukin-2 production	interleukin-2 production	0.0191818	64	4	GO:BP	LAPTM5|PDE4B|SASH3|CLEC7A	ENSG00000162511|ENSG00000184588|ENSG00000122122|ENSG00000172243
GO:0032649	regulation of type II interferon production	interleukin-2 production	0.0191818	120	5	GO:BP	LAPTM5|ZFPM1|PDE4B|SASH3|CLEC7A	ENSG00000162511|ENSG00000179588|ENSG00000184588|ENSG00000122122|ENSG00000172243
GO:0032623	interleukin-2 production	interleukin-2 production	0.0191818	64	4	GO:BP	LAPTM5|PDE4B|SASH3|CLEC7A	ENSG00000162511|ENSG00000184588|ENSG00000122122|ENSG00000172243
GO:0032609	type II interferon production	interleukin-2 production	0.0191818	121	5	GO:BP	LAPTM5|ZFPM1|PDE4B|SASH3|CLEC7A	ENSG00000162511|ENSG00000179588|ENSG00000184588|ENSG00000122122|ENSG00000172243
GO:0051128	regulation of cellular component organization	adherens junction assembly	0.0216137	2433	23	GO:BP	KIF1A|STK24|ARHGAP17|CNOT6|KIF26A|FAM107A|KLF4|APOA5|NFATC2|DYSF|INPP5J|DOCK1|EPHB2|LRFN1|TSC1|TBCD|MELTF|CLEC7A|MYO10|EGFR|KIRREL1|CD63|ARHGEF18	ENSG00000130294|ENSG00000102572|ENSG00000140750|ENSG00000113300|ENSG00000066735|ENSG00000168309|ENSG00000136826|ENSG00000110243|ENSG00000101096|ENSG00000135636|ENSG00000185133|ENSG00000150760|ENSG00000133216|ENSG00000128011|ENSG00000165699|ENSG00000141556|ENSG00000163975|ENSG00000172243|ENSG00000145555|ENSG00000146648|ENSG00000183853|ENSG00000135404|ENSG00000104880
GO:0035556	intracellular signal transduction	cell communication	0.0233537	2965	26	GO:BP	PDE6B|STK24|PPP1R1B|ARHGAP17|ADCYAP1R1|GRAMD4|ALOXE3|TRIM26|LAPTM5|CDON|KLF4|DENND2B|NFATC2|TEAD3|DOCK1|FMN2|PDE4B|EPHB2|SRGAP3|TSC1|IL34|NFKB1|PAK6|CLEC7A|EGFR|ARHGEF18	ENSG00000133256|ENSG00000102572|ENSG00000131771|ENSG00000140750|ENSG00000078549|ENSG00000075240|ENSG00000179148|ENSG00000234127|ENSG00000162511|ENSG00000064309|ENSG00000136826|ENSG00000166444|ENSG00000101096|ENSG00000007866|ENSG00000150760|ENSG00000155816|ENSG00000184588|ENSG00000133216|ENSG00000196220|ENSG00000165699|ENSG00000157368|ENSG00000109320|ENSG00000137843|ENSG00000172243|ENSG00000146648…
GO:0030334	regulation of cell migration	regulation of cell migration	0.0233537	960	13	GO:BP	FOXC2|STK24|KIF26A|ADGRA2|ZNF703|FAM107A|KLF4|DOCK1|EPHB2|SRGAP3|IL34|CLEC7A|EGFR	ENSG00000176692|ENSG00000102572|ENSG00000066735|ENSG00000020181|ENSG00000183779|ENSG00000168309|ENSG00000136826|ENSG00000150760|ENSG00000133216|ENSG00000196220|ENSG00000157368|ENSG00000172243|ENSG00000146648
GO:0032729	positive regulation of type II interferon production	interleukin-2 production	0.0250401	75	4	GO:BP	ZFPM1|PDE4B|SASH3|CLEC7A	ENSG00000179588|ENSG00000184588|ENSG00000122122|ENSG00000172243
GO:0048519	negative regulation of biological process	signaling	0.0250401	5834	41	GO:BP	MLXIPL|FOXC2|GPR108|USP38|GABBR1|BNIP2|STK24|HMGXB4|ADCYAP1R1|CNOT6|TMEM170B|KIF26A|GRAMD4|ADGRA2|ZNF703|FAM107A|LAPTM5|RAB11FIP5|KLF4|RAMP2|NFATC2|DYSF|INPP5J|MIDEAS|TRIM63|NLE1|ZFPM1|FMN2|TENT4A|RGS10|PDE4B|EPHB2|SRGAP3|TSC1|NFKB1|TBCD|MELTF|EGFR|KIRREL1|ARHGEF18|HERC2	ENSG00000009950|ENSG00000176692|ENSG00000125734|ENSG00000170185|ENSG00000204681|ENSG00000140299|ENSG00000102572|ENSG00000100281|ENSG00000078549|ENSG00000113300|ENSG00000205269|ENSG00000066735|ENSG00000075240|ENSG00000020181|ENSG00000183779|ENSG00000168309|ENSG00000162511|ENSG00000135631|ENSG00000136826|ENSG00000131477|ENSG00000101096|ENSG00000135636|ENSG00000185133|ENSG00000156030|ENSG00000158022…
GO:0007162	negative regulation of cell adhesion	regulation of cell adhesion	0.0250401	293	7	GO:BP	ZNF703|FAM107A|LAPTM5|KLF4|EPHB2|TBCD|MELTF	ENSG00000183779|ENSG00000168309|ENSG00000162511|ENSG00000136826|ENSG00000133216|ENSG00000141556|ENSG00000163975
GO:0048523	negative regulation of cellular process	signaling	0.0250401	5629	40	GO:BP	MLXIPL|FOXC2|GPR108|USP38|GABBR1|BNIP2|STK24|HMGXB4|CNOT6|TMEM170B|KIF26A|GRAMD4|ADGRA2|ZNF703|FAM107A|LAPTM5|RAB11FIP5|KLF4|RAMP2|NFATC2|DYSF|INPP5J|MIDEAS|TRIM63|NLE1|ZFPM1|FMN2|TENT4A|RGS10|PDE4B|EPHB2|SRGAP3|TSC1|NFKB1|TBCD|MELTF|EGFR|KIRREL1|ARHGEF18|HERC2	ENSG00000009950|ENSG00000176692|ENSG00000125734|ENSG00000170185|ENSG00000204681|ENSG00000140299|ENSG00000102572|ENSG00000100281|ENSG00000113300|ENSG00000205269|ENSG00000066735|ENSG00000075240|ENSG00000020181|ENSG00000183779|ENSG00000168309|ENSG00000162511|ENSG00000135631|ENSG00000136826|ENSG00000131477|ENSG00000101096|ENSG00000135636|ENSG00000185133|ENSG00000156030|ENSG00000158022|ENSG00000073536…
GO:0065007	biological regulation	signaling	0.0250401	12743	71	GO:BP	MLXIPL|KIF1A|FOXC2|PDE6B|GPR108|USP38|GABBR1|BNIP2|ASPSCR1|ATP6V1C2|STK24|PPP1R1B|CD5|HMGXB4|ARHGAP17|ADCYAP1R1|CNOT6|TMEM170B|NRL|KIF26A|GRAMD4|ADGRA2|ALOXE3|ZNF703|TRIM26|FAM107A|LAPTM5|RAB11FIP5|CDON|KLF4|RAMP2|APOA5|DENND2B|NFATC2|DYSF|PRR5-ARHGAP8|INPP5J|TEAD3|MIDEAS|TRIM63|NLE1|ZFPM1|DOCK1|FMN2|TENT4A|CRABP1|RGS10|PDE4B|GPR50|EPHB2|SASH3|LRFN1|SMR3B|ZNF596|SRGAP3|SLC4A4|TSC1|IL34|NFKB1|TBCD…	ENSG00000009950|ENSG00000130294|ENSG00000176692|ENSG00000133256|ENSG00000125734|ENSG00000170185|ENSG00000204681|ENSG00000140299|ENSG00000169696|ENSG00000143882|ENSG00000102572|ENSG00000131771|ENSG00000110448|ENSG00000100281|ENSG00000140750|ENSG00000078549|ENSG00000113300|ENSG00000205269|ENSG00000129535|ENSG00000066735|ENSG00000075240|ENSG00000020181|ENSG00000179148|ENSG00000183779|ENSG00000234127…
GO:0032501	multicellular organismal process	interleukin-2 production	0.0250401	7322	48	GO:BP	MLXIPL|KIF1A|FOXC2|PDE6B|GABBR1|STK24|PPP1R1B|CD5|ADCYAP1R1|NRL|KIF26A|ADGRA2|ALOXE3|ZNF703|FAM107A|LAPTM5|RAB11FIP5|CDON|KLF4|RAMP2|APOA5|NFATC2|DYSF|INPP5J|CDH23|TEAD3|TRIM63|NLE1|HYDIN|ZFPM1|DOCK1|UPK3A|PDE4B|EPHB2|SASH3|LRFN1|SMR3B|SLC4A4|TSC1|IL34|NFKB1|TBCD|PAK6|CLEC7A|EGFR|KIRREL1|NUMBL|HERC2	ENSG00000009950|ENSG00000130294|ENSG00000176692|ENSG00000133256|ENSG00000204681|ENSG00000102572|ENSG00000131771|ENSG00000110448|ENSG00000078549|ENSG00000129535|ENSG00000066735|ENSG00000020181|ENSG00000179148|ENSG00000183779|ENSG00000168309|ENSG00000162511|ENSG00000135631|ENSG00000064309|ENSG00000136826|ENSG00000131477|ENSG00000110243|ENSG00000101096|ENSG00000135636|ENSG00000185133|ENSG00000107736…
GO:0048518	positive regulation of biological process	positive regulation of biological process	0.0250401	6264	43	GO:BP	MLXIPL|FOXC2|GPR108|GABBR1|ASPSCR1|ATP6V1C2|STK24|CD5|ADCYAP1R1|CNOT6|NRL|GRAMD4|ADGRA2|ZNF703|TRIM26|FAM107A|LAPTM5|CDON|KLF4|RAMP2|APOA5|DENND2B|NFATC2|TEAD3|NLE1|ZFPM1|DOCK1|FMN2|TENT4A|PDE4B|EPHB2|SASH3|SLC4A4|TSC1|IL34|NFKB1|MELTF|CLEC7A|MYO10|EGFR|KIRREL1|NUMBL|CD63	ENSG00000009950|ENSG00000176692|ENSG00000125734|ENSG00000204681|ENSG00000169696|ENSG00000143882|ENSG00000102572|ENSG00000110448|ENSG00000078549|ENSG00000113300|ENSG00000129535|ENSG00000075240|ENSG00000020181|ENSG00000183779|ENSG00000234127|ENSG00000168309|ENSG00000162511|ENSG00000064309|ENSG00000136826|ENSG00000131477|ENSG00000110243|ENSG00000166444|ENSG00000101096|ENSG00000007866|ENSG00000073536…
GO:0045216	cell-cell junction organization	adherens junction assembly	0.025244	215	6	GO:BP	ZNF703|RAMP2|EPHB2|TBCD|KIRREL1|NUMBL	ENSG00000183779|ENSG00000131477|ENSG00000133216|ENSG00000141556|ENSG00000183853|ENSG00000105245
GO:0060070	canonical Wnt signaling pathway	signaling	0.0260944	311	7	GO:BP	TMEM170B|ADGRA2|ZNF703|KLF4|NLE1|NFKB1|EGFR	ENSG00000205269|ENSG00000020181|ENSG00000183779|ENSG00000136826|ENSG00000073536|ENSG00000109320|ENSG00000146648
GO:0032743	positive regulation of interleukin-2 production	interleukin-2 production	0.0260944	34	3	GO:BP	PDE4B|SASH3|CLEC7A	ENSG00000184588|ENSG00000122122|ENSG00000172243
GO:0048522	positive regulation of cellular process	positive regulation of biological process	0.0260944	5920	41	GO:BP	MLXIPL|FOXC2|GABBR1|ASPSCR1|ATP6V1C2|STK24|CD5|ADCYAP1R1|CNOT6|NRL|ADGRA2|ZNF703|TRIM26|FAM107A|LAPTM5|CDON|KLF4|RAMP2|APOA5|DENND2B|NFATC2|TEAD3|NLE1|ZFPM1|DOCK1|FMN2|TENT4A|PDE4B|EPHB2|SASH3|SLC4A4|TSC1|IL34|NFKB1|MELTF|CLEC7A|MYO10|EGFR|KIRREL1|NUMBL|CD63	ENSG00000009950|ENSG00000176692|ENSG00000204681|ENSG00000169696|ENSG00000143882|ENSG00000102572|ENSG00000110448|ENSG00000078549|ENSG00000113300|ENSG00000129535|ENSG00000020181|ENSG00000183779|ENSG00000234127|ENSG00000168309|ENSG00000162511|ENSG00000064309|ENSG00000136826|ENSG00000131477|ENSG00000110243|ENSG00000166444|ENSG00000101096|ENSG00000007866|ENSG00000073536|ENSG00000179588|ENSG00000150760…
GO:0030177	positive regulation of Wnt signaling pathway	signaling	0.0260944	144	5	GO:BP	ATP6V1C2|ADGRA2|NLE1|NFKB1|EGFR	ENSG00000143882|ENSG00000020181|ENSG00000073536|ENSG00000109320|ENSG00000146648
GO:0023057	negative regulation of signaling	signaling	0.0260944	1435	16	GO:BP	GPR108|GABBR1|HMGXB4|TMEM170B|KIF26A|GRAMD4|ADGRA2|LAPTM5|RAB11FIP5|KLF4|RGS10|PDE4B|EPHB2|TSC1|EGFR|HERC2	ENSG00000125734|ENSG00000204681|ENSG00000100281|ENSG00000205269|ENSG00000066735|ENSG00000075240|ENSG00000020181|ENSG00000162511|ENSG00000135631|ENSG00000136826|ENSG00000148908|ENSG00000184588|ENSG00000133216|ENSG00000165699|ENSG00000146648|ENSG00000128731
GO:0045913	positive regulation of carbohydrate metabolic process	positive regulation of carbohydrate metabolic process	0.0260944	80	4	GO:BP	MLXIPL|ADCYAP1R1|SLC4A4|NFKB1	ENSG00000009950|ENSG00000078549|ENSG00000080493|ENSG00000109320
GO:0010648	negative regulation of cell communication	cell communication	0.0260944	1436	16	GO:BP	GPR108|GABBR1|HMGXB4|TMEM170B|KIF26A|GRAMD4|ADGRA2|LAPTM5|RAB11FIP5|KLF4|RGS10|PDE4B|EPHB2|TSC1|EGFR|HERC2	ENSG00000125734|ENSG00000204681|ENSG00000100281|ENSG00000205269|ENSG00000066735|ENSG00000075240|ENSG00000020181|ENSG00000162511|ENSG00000135631|ENSG00000136826|ENSG00000148908|ENSG00000184588|ENSG00000133216|ENSG00000165699|ENSG00000146648|ENSG00000128731
GO:2000145	regulation of cell motility	regulation of cell migration	0.0265754	1022	13	GO:BP	FOXC2|STK24|KIF26A|ADGRA2|ZNF703|FAM107A|KLF4|DOCK1|EPHB2|SRGAP3|IL34|CLEC7A|EGFR	ENSG00000176692|ENSG00000102572|ENSG00000066735|ENSG00000020181|ENSG00000183779|ENSG00000168309|ENSG00000136826|ENSG00000150760|ENSG00000133216|ENSG00000196220|ENSG00000157368|ENSG00000172243|ENSG00000146648
GO:0141124	intracellular signaling cassette		0.02716	1912	19	GO:BP	PDE6B|ARHGAP17|ADCYAP1R1|TRIM26|LAPTM5|CDON|KLF4|DENND2B|NFATC2|DOCK1|PDE4B|EPHB2|SRGAP3|IL34|NFKB1|PAK6|CLEC7A|EGFR|ARHGEF18	ENSG00000133256|ENSG00000140750|ENSG00000078549|ENSG00000234127|ENSG00000162511|ENSG00000064309|ENSG00000136826|ENSG00000166444|ENSG00000101096|ENSG00000150760|ENSG00000184588|ENSG00000133216|ENSG00000196220|ENSG00000157368|ENSG00000109320|ENSG00000137843|ENSG00000172243|ENSG00000146648|ENSG00000104880
GO:0048870	cell motility	cell migration	0.0341354	1793	18	GO:BP	FOXC2|STK24|KIF26A|ADGRA2|ZNF703|FAM107A|KLF4|NFATC2|CDH23|DOCK1|FMN2|PDE4B|EPHB2|SRGAP3|IL34|CLEC7A|EGFR|CD63	ENSG00000176692|ENSG00000102572|ENSG00000066735|ENSG00000020181|ENSG00000183779|ENSG00000168309|ENSG00000136826|ENSG00000101096|ENSG00000107736|ENSG00000150760|ENSG00000155816|ENSG00000184588|ENSG00000133216|ENSG00000196220|ENSG00000157368|ENSG00000172243|ENSG00000146648|ENSG00000135404
GO:0040012	regulation of locomotion	regulation of cell migration	0.037288	1067	13	GO:BP	FOXC2|STK24|KIF26A|ADGRA2|ZNF703|FAM107A|KLF4|DOCK1|EPHB2|SRGAP3|IL34|CLEC7A|EGFR	ENSG00000176692|ENSG00000102572|ENSG00000066735|ENSG00000020181|ENSG00000183779|ENSG00000168309|ENSG00000136826|ENSG00000150760|ENSG00000133216|ENSG00000196220|ENSG00000157368|ENSG00000172243|ENSG00000146648
GO:0030335	positive regulation of cell migration	regulation of cell migration	0.0386703	559	9	GO:BP	FOXC2|ADGRA2|ZNF703|FAM107A|DOCK1|EPHB2|IL34|CLEC7A|EGFR	ENSG00000176692|ENSG00000020181|ENSG00000183779|ENSG00000168309|ENSG00000150760|ENSG00000133216|ENSG00000157368|ENSG00000172243|ENSG00000146648
GO:0051240	positive regulation of multicellular organismal process	interleukin-2 production	0.0390603	1667	17	GO:BP	FOXC2|CD5|ZNF703|LAPTM5|CDON|KLF4|RAMP2|APOA5|NFATC2|ZFPM1|PDE4B|EPHB2|SASH3|IL34|CLEC7A|EGFR|NUMBL	ENSG00000176692|ENSG00000110448|ENSG00000183779|ENSG00000162511|ENSG00000064309|ENSG00000136826|ENSG00000131477|ENSG00000110243|ENSG00000101096|ENSG00000179588|ENSG00000184588|ENSG00000133216|ENSG00000122122|ENSG00000157368|ENSG00000172243|ENSG00000146648|ENSG00000105245
GO:0048585	negative regulation of response to stimulus	regulation of response to stimulus	0.0417641	1680	17	GO:BP	GPR108|USP38|HMGXB4|ADCYAP1R1|TMEM170B|KIF26A|GRAMD4|ADGRA2|LAPTM5|KLF4|RGS10|PDE4B|EPHB2|TSC1|NFKB1|EGFR|HERC2	ENSG00000125734|ENSG00000170185|ENSG00000100281|ENSG00000078549|ENSG00000205269|ENSG00000066735|ENSG00000075240|ENSG00000020181|ENSG00000162511|ENSG00000136826|ENSG00000148908|ENSG00000184588|ENSG00000133216|ENSG00000165699|ENSG00000109320|ENSG00000146648|ENSG00000128731
GO:0048584	positive regulation of response to stimulus	regulation of response to stimulus	0.0420634	2331	21	GO:BP	FOXC2|GPR108|ATP6V1C2|STK24|ADCYAP1R1|GRAMD4|ADGRA2|TRIM26|LAPTM5|CDON|DENND2B|NFATC2|NLE1|FMN2|PDE4B|SASH3|IL34|NFKB1|CLEC7A|EGFR|CD63	ENSG00000176692|ENSG00000125734|ENSG00000143882|ENSG00000102572|ENSG00000078549|ENSG00000075240|ENSG00000020181|ENSG00000234127|ENSG00000162511|ENSG00000064309|ENSG00000166444|ENSG00000101096|ENSG00000073536|ENSG00000155816|ENSG00000184588|ENSG00000122122|ENSG00000157368|ENSG00000109320|ENSG00000172243|ENSG00000146648|ENSG00000135404
GO:0060828	regulation of canonical Wnt signaling pathway	signaling	0.0428652	255	6	GO:BP	TMEM170B|ADGRA2|ZNF703|NLE1|NFKB1|EGFR	ENSG00000205269|ENSG00000020181|ENSG00000183779|ENSG00000073536|ENSG00000109320|ENSG00000146648
GO:1903034	regulation of response to wounding	regulation of response to stimulus	0.0429943	170	5	GO:BP	FOXC2|STK24|KLF4|EPHB2|CLEC7A	ENSG00000176692|ENSG00000102572|ENSG00000136826|ENSG00000133216|ENSG00000172243
GO:0009653	anatomical structure morphogenesis	cell differentiation	0.0451451	2713	23	GO:BP	MLXIPL|KIF1A|FOXC2|NRL|ADGRA2|CDON|KLF4|RAMP2|NFATC2|CDH23|NLE1|ZFPM1|DOCK1|UPK3A|EPHB2|TSC1|NFKB1|TBCD|PAK6|MYO10|EGFR|NUMBL|ARHGEF18	ENSG00000009950|ENSG00000130294|ENSG00000176692|ENSG00000129535|ENSG00000020181|ENSG00000064309|ENSG00000136826|ENSG00000131477|ENSG00000101096|ENSG00000107736|ENSG00000073536|ENSG00000179588|ENSG00000150760|ENSG00000100373|ENSG00000133216|ENSG00000165699|ENSG00000109320|ENSG00000141556|ENSG00000137843|ENSG00000145555|ENSG00000146648|ENSG00000105245|ENSG00000104880
GO:0006109	regulation of carbohydrate metabolic process	positive regulation of carbohydrate metabolic process	0.0451451	175	5	GO:BP	MLXIPL|ADCYAP1R1|TRIM63|SLC4A4|NFKB1	ENSG00000009950|ENSG00000078549|ENSG00000158022|ENSG00000080493|ENSG00000109320
GO:0040011	locomotion	regulation of cell migration	0.0451451	1255	14	GO:BP	FOXC2|STK24|KIF26A|ADGRA2|ZNF703|FAM107A|KLF4|DOCK1|PDE4B|EPHB2|SRGAP3|IL34|CLEC7A|EGFR	ENSG00000176692|ENSG00000102572|ENSG00000066735|ENSG00000020181|ENSG00000183779|ENSG00000168309|ENSG00000136826|ENSG00000150760|ENSG00000184588|ENSG00000133216|ENSG00000196220|ENSG00000157368|ENSG00000172243|ENSG00000146648
GO:0034330	cell junction organization	adherens junction assembly	0.0451451	834	11	GO:BP	KIF1A|ZNF703|FAM107A|RAMP2|DOCK1|EPHB2|LRFN1|TSC1|TBCD|KIRREL1|NUMBL	ENSG00000130294|ENSG00000183779|ENSG00000168309|ENSG00000131477|ENSG00000150760|ENSG00000133216|ENSG00000128011|ENSG00000165699|ENSG00000141556|ENSG00000183853|ENSG00000105245
GO:2000147	positive regulation of cell motility	regulation of cell migration	0.0451451	587	9	GO:BP	FOXC2|ADGRA2|ZNF703|FAM107A|DOCK1|EPHB2|IL34|CLEC7A|EGFR	ENSG00000176692|ENSG00000020181|ENSG00000183779|ENSG00000168309|ENSG00000150760|ENSG00000133216|ENSG00000157368|ENSG00000172243|ENSG00000146648
GO:0043010	camera-type eye development	interleukin-2 production	0.0451451	363	7	GO:BP	FOXC2|PDE6B|NRL|CDON|KLF4|EPHB2|EGFR	ENSG00000176692|ENSG00000133256|ENSG00000129535|ENSG00000064309|ENSG00000136826|ENSG00000133216|ENSG00000146648
GO:0030890	positive regulation of B cell proliferation	interleukin-2 production	0.0456944	46	3	GO:BP	NFATC2|EPHB2|SASH3	ENSG00000101096|ENSG00000133216|ENSG00000122122
GO:0006810	transport	transport	0.0481533	4407	32	GO:BP	KIF1A|GABBR1|UBXN6|ASPSCR1|ATP6V1C2|SLC39A11|SLC6A16|HMGXB4|ARHGAP17|MICAL3|ADCYAP1R1|LAPTM5|RAB11FIP5|RAMP2|APOA5|DYSF|CDH23|DOCK1|FMN2|UPK3A|CRABP1|PDE4B|EPHB2|SLC4A4|TSC1|NFKB1|MELTF|CLEC7A|MYO10|EGFR|CD63|HERC2	ENSG00000130294|ENSG00000204681|ENSG00000167671|ENSG00000169696|ENSG00000143882|ENSG00000133195|ENSG00000063127|ENSG00000100281|ENSG00000140750|ENSG00000243156|ENSG00000078549|ENSG00000162511|ENSG00000135631|ENSG00000131477|ENSG00000110243|ENSG00000135636|ENSG00000107736|ENSG00000150760|ENSG00000155816|ENSG00000100373|ENSG00000166426|ENSG00000184588|ENSG00000133216|ENSG00000080493|ENSG00000165699…
GO:0090263	positive regulation of canonical Wnt signaling pathway	signaling	0.0481533	107	4	GO:BP	ADGRA2|NLE1|NFKB1|EGFR	ENSG00000020181|ENSG00000073536|ENSG00000109320|ENSG00000146648
GO:0009756	carbohydrate mediated signaling	regulation of response to stimulus	0.0481533	12	2	GO:BP	MLXIPL|CLEC7A	ENSG00000009950|ENSG00000172243
GO:0002357	defense response to tumor cell	regulation of response to stimulus	0.0481533	12	2	GO:BP	LAPTM5|KLF4	ENSG00000162511|ENSG00000136826
GO:0048856	anatomical structure development	cell differentiation	0.0481533	5997	40	GO:BP	MLXIPL|KIF1A|FOXC2|PDE6B|STK24|ADCYAP1R1|NRL|KIF26A|ADGRA2|ALOXE3|ZNF703|CDON|KLF4|RAMP2|APOA5|NFATC2|INPP5J|CDH23|TEAD3|NLE1|HYDIN|ZFPM1|DOCK1|FMN2|UPK3A|EPHB2|SASH3|LRFN1|TMEM190|TSC1|IL34|NFKB1|TBCD|PAK6|CLEC7A|MYO10|EGFR|NUMBL|ARHGEF18|HERC2	ENSG00000009950|ENSG00000130294|ENSG00000176692|ENSG00000133256|ENSG00000102572|ENSG00000078549|ENSG00000129535|ENSG00000066735|ENSG00000020181|ENSG00000179148|ENSG00000183779|ENSG00000064309|ENSG00000136826|ENSG00000131477|ENSG00000110243|ENSG00000101096|ENSG00000185133|ENSG00000107736|ENSG00000007866|ENSG00000073536|ENSG00000157423|ENSG00000179588|ENSG00000150760|ENSG00000155816|ENSG00000100373…
GO:0040017	positive regulation of locomotion	regulation of cell migration	0.0481533	603	9	GO:BP	FOXC2|ADGRA2|ZNF703|FAM107A|DOCK1|EPHB2|IL34|CLEC7A|EGFR	ENSG00000176692|ENSG00000020181|ENSG00000183779|ENSG00000168309|ENSG00000150760|ENSG00000133216|ENSG00000157368|ENSG00000172243|ENSG00000146648
GO:0016192	vesicle-mediated transport	transport	0.0484788	1592	16	GO:BP	KIF1A|UBXN6|HMGXB4|ARHGAP17|MICAL3|LAPTM5|RAB11FIP5|RAMP2|APOA5|DYSF|DOCK1|FMN2|EPHB2|CLEC7A|EGFR|CD63	ENSG00000130294|ENSG00000167671|ENSG00000100281|ENSG00000140750|ENSG00000243156|ENSG00000162511|ENSG00000135631|ENSG00000131477|ENSG00000110243|ENSG00000135636|ENSG00000150760|ENSG00000155816|ENSG00000133216|ENSG00000172243|ENSG00000146648|ENSG00000135404
GO:0007520	myoblast fusion	myoblast fusion	0.0484788	49	3	GO:BP	CDON|NFATC2|DOCK1	ENSG00000064309|ENSG00000101096|ENSG00000150760
GO:0021537	telencephalon development	cell differentiation	0.056143	284	6	GO:BP	KIF26A|CDON|EPHB2|TSC1|EGFR|NUMBL	ENSG00000066735|ENSG00000064309|ENSG00000133216|ENSG00000165699|ENSG00000146648|ENSG00000105245
GO:0034329	cell junction assembly	adherens junction assembly	0.0571705	503	8	GO:BP	ZNF703|FAM107A|RAMP2|DOCK1|EPHB2|LRFN1|TSC1|TBCD	ENSG00000183779|ENSG00000168309|ENSG00000131477|ENSG00000150760|ENSG00000133216|ENSG00000128011|ENSG00000165699|ENSG00000141556
GO:0006110	regulation of glycolytic process	positive regulation of carbohydrate metabolic process	0.0590469	54	3	GO:BP	MLXIPL|TRIM63|SLC4A4	ENSG00000009950|ENSG00000158022|ENSG00000080493
GO:0033121	regulation of purine nucleotide catabolic process	positive regulation of carbohydrate metabolic process	0.0590469	54	3	GO:BP	MLXIPL|TRIM63|SLC4A4	ENSG00000009950|ENSG00000158022|ENSG00000080493
GO:0009968	negative regulation of signal transduction	signaling	0.0590469	1326	14	GO:BP	GPR108|HMGXB4|TMEM170B|KIF26A|GRAMD4|ADGRA2|LAPTM5|KLF4|RGS10|PDE4B|EPHB2|TSC1|EGFR|HERC2	ENSG00000125734|ENSG00000100281|ENSG00000205269|ENSG00000066735|ENSG00000075240|ENSG00000020181|ENSG00000162511|ENSG00000136826|ENSG00000148908|ENSG00000184588|ENSG00000133216|ENSG00000165699|ENSG00000146648|ENSG00000128731
GO:0030811	regulation of nucleotide catabolic process	positive regulation of carbohydrate metabolic process	0.0590469	54	3	GO:BP	MLXIPL|TRIM63|SLC4A4	ENSG00000009950|ENSG00000158022|ENSG00000080493
GO:0009894	regulation of catabolic process	positive regulation of carbohydrate metabolic process	0.0606136	1040	12	GO:BP	MLXIPL|USP38|ATP6V1C2|CNOT6|LAPTM5|APOA5|TRIM63|FMN2|TENT4A|SLC4A4|TSC1|EGFR	ENSG00000009950|ENSG00000170185|ENSG00000143882|ENSG00000113300|ENSG00000162511|ENSG00000110243|ENSG00000158022|ENSG00000155816|ENSG00000112941|ENSG00000080493|ENSG00000165699|ENSG00000146648
GO:0032502	developmental process	cell differentiation	0.0636275	6553	42	GO:BP	MLXIPL|KIF1A|FOXC2|PDE6B|GABBR1|STK24|ADCYAP1R1|NRL|KIF26A|ADGRA2|ALOXE3|ZNF703|CDON|KLF4|RAMP2|APOA5|NFATC2|INPP5J|CDH23|TEAD3|NLE1|HYDIN|ZFPM1|DOCK1|FMN2|UPK3A|EPHB2|SASH3|LRFN1|TMEM190|TSC1|IL34|NFKB1|TBCD|PAK6|CLEC7A|MYO10|EGFR|NUMBL|CD63|ARHGEF18|HERC2	ENSG00000009950|ENSG00000130294|ENSG00000176692|ENSG00000133256|ENSG00000204681|ENSG00000102572|ENSG00000078549|ENSG00000129535|ENSG00000066735|ENSG00000020181|ENSG00000179148|ENSG00000183779|ENSG00000064309|ENSG00000136826|ENSG00000131477|ENSG00000110243|ENSG00000101096|ENSG00000185133|ENSG00000107736|ENSG00000007866|ENSG00000073536|ENSG00000157423|ENSG00000179588|ENSG00000150760|ENSG00000155816…
GO:0051094	positive regulation of developmental process	cell differentiation	0.0636275	1343	14	GO:BP	FOXC2|STK24|ZNF703|CDON|KLF4|RAMP2|NFATC2|EPHB2|SASH3|IL34|NFKB1|CLEC7A|EGFR|NUMBL	ENSG00000176692|ENSG00000102572|ENSG00000183779|ENSG00000064309|ENSG00000136826|ENSG00000131477|ENSG00000101096|ENSG00000133216|ENSG00000122122|ENSG00000157368|ENSG00000109320|ENSG00000172243|ENSG00000146648|ENSG00000105245
GO:0055057	neuroblast division	neuroblast division	0.0636275	15	2	GO:BP	TEAD3|NUMBL	ENSG00000007866|ENSG00000105245
GO:0038061	non-canonical NF-kappaB signal transduction	cell communication	0.0651856	122	4	GO:BP	TRIM26|LAPTM5|NFKB1|EGFR	ENSG00000234127|ENSG00000162511|ENSG00000109320|ENSG00000146648
GO:0019933	cAMP-mediated signaling	cell communication	0.0662751	58	3	GO:BP	PDE6B|ADCYAP1R1|PDE4B	ENSG00000133256|ENSG00000078549|ENSG00000184588
GO:1901700	response to oxygen-containing compound	regulation of response to stimulus	0.0662751	1669	16	GO:BP	MLXIPL|FOXC2|GABBR1|PPP1R1B|ADCYAP1R1|ZNF703|RAB11FIP5|KLF4|RGS10|PDE4B|EPHB2|TSC1|NFKB1|CLEC7A|EGFR|HLCS	ENSG00000009950|ENSG00000176692|ENSG00000204681|ENSG00000131771|ENSG00000078549|ENSG00000183779|ENSG00000135631|ENSG00000136826|ENSG00000148908|ENSG00000184588|ENSG00000133216|ENSG00000165699|ENSG00000109320|ENSG00000172243|ENSG00000146648|ENSG00000159267
GO:0010628	positive regulation of gene expression	positive regulation of biological process	0.0677085	1212	13	GO:BP	NRL|LAPTM5|KLF4|RAMP2|NFATC2|ZFPM1|TENT4A|PDE4B|EPHB2|SASH3|IL34|MELTF|CLEC7A	ENSG00000129535|ENSG00000162511|ENSG00000136826|ENSG00000131477|ENSG00000101096|ENSG00000179588|ENSG00000112941|ENSG00000184588|ENSG00000133216|ENSG00000122122|ENSG00000157368|ENSG00000163975|ENSG00000172243
GO:0001654	eye development	interleukin-2 production	0.0679283	415	7	GO:BP	FOXC2|PDE6B|NRL|CDON|KLF4|EPHB2|EGFR	ENSG00000176692|ENSG00000133256|ENSG00000129535|ENSG00000064309|ENSG00000136826|ENSG00000133216|ENSG00000146648
GO:0009891	positive regulation of biosynthetic process	positive regulation of biological process	0.0679283	2696	22	GO:BP	MLXIPL|FOXC2|ADCYAP1R1|CNOT6|NRL|LAPTM5|CDON|KLF4|RAMP2|APOA5|NFATC2|TEAD3|ZFPM1|TENT4A|PDE4B|EPHB2|SASH3|IL34|NFKB1|MELTF|CLEC7A|EGFR	ENSG00000009950|ENSG00000176692|ENSG00000078549|ENSG00000113300|ENSG00000129535|ENSG00000162511|ENSG00000064309|ENSG00000136826|ENSG00000131477|ENSG00000110243|ENSG00000101096|ENSG00000007866|ENSG00000179588|ENSG00000112941|ENSG00000184588|ENSG00000133216|ENSG00000122122|ENSG00000157368|ENSG00000109320|ENSG00000163975|ENSG00000172243|ENSG00000146648
GO:0051056	regulation of small GTPase mediated signal transduction	cell communication	0.0679283	307	6	GO:BP	ARHGAP17|ADCYAP1R1|CDON|EPHB2|SRGAP3|ARHGEF18	ENSG00000140750|ENSG00000078549|ENSG00000064309|ENSG00000133216|ENSG00000196220|ENSG00000104880
GO:0032655	regulation of interleukin-12 production	interleukin-2 production	0.0686497	62	3	GO:BP	LAPTM5|NFKB1|CLEC7A	ENSG00000162511|ENSG00000109320|ENSG00000172243
GO:0150063	visual system development	interleukin-2 production	0.0686497	419	7	GO:BP	FOXC2|PDE6B|NRL|CDON|KLF4|EPHB2|EGFR	ENSG00000176692|ENSG00000133256|ENSG00000129535|ENSG00000064309|ENSG00000136826|ENSG00000133216|ENSG00000146648
GO:0062012	regulation of small molecule metabolic process	positive regulation of carbohydrate metabolic process	0.0686497	320	6	GO:BP	MLXIPL|ADCYAP1R1|APOA5|TRIM63|SLC4A4|NFKB1	ENSG00000009950|ENSG00000078549|ENSG00000110243|ENSG00000158022|ENSG00000080493|ENSG00000109320
GO:0140253	cell-cell fusion	myoblast fusion	0.0686497	62	3	GO:BP	CDON|NFATC2|DOCK1	ENSG00000064309|ENSG00000101096|ENSG00000150760
GO:0032615	interleukin-12 production	interleukin-2 production	0.0686497	62	3	GO:BP	LAPTM5|NFKB1|CLEC7A	ENSG00000162511|ENSG00000109320|ENSG00000172243
GO:1901224	positive regulation of non-canonical NF-kappaB signal transduction	cell communication	0.0686497	64	3	GO:BP	TRIM26|LAPTM5|EGFR	ENSG00000234127|ENSG00000162511|ENSG00000146648
GO:0009154	purine ribonucleotide catabolic process	positive regulation of carbohydrate metabolic process	0.0686497	129	4	GO:BP	MLXIPL|TRIM63|PDE4B|SLC4A4	ENSG00000009950|ENSG00000158022|ENSG00000184588|ENSG00000080493
GO:0002040	sprouting angiogenesis	cell differentiation	0.0686497	132	4	GO:BP	FOXC2|ADGRA2|KLF4|RAMP2	ENSG00000176692|ENSG00000020181|ENSG00000136826|ENSG00000131477
GO:0070887	cellular response to chemical stimulus	regulation of response to stimulus	0.0686497	2192	19	GO:BP	MLXIPL|FOXC2|STK24|PPP1R1B|ZNF703|FAM107A|RAB11FIP5|KLF4|RAMP2|NFATC2|FMN2|RGS10|PDE4B|EPHB2|TSC1|IL34|NFKB1|CLEC7A|EGFR	ENSG00000009950|ENSG00000176692|ENSG00000102572|ENSG00000131771|ENSG00000183779|ENSG00000168309|ENSG00000135631|ENSG00000136826|ENSG00000131477|ENSG00000101096|ENSG00000155816|ENSG00000148908|ENSG00000184588|ENSG00000133216|ENSG00000165699|ENSG00000157368|ENSG00000109320|ENSG00000172243|ENSG00000146648
GO:0001710	mesodermal cell fate commitment	cell differentiation	0.0686497	18	2	GO:BP	FOXC2|KLF4	ENSG00000176692|ENSG00000136826
GO:0010812	negative regulation of cell-substrate adhesion	regulation of cell adhesion	0.0686497	60	3	GO:BP	FAM107A|TBCD|MELTF	ENSG00000168309|ENSG00000141556|ENSG00000163975
GO:0021987	cerebral cortex development	cell differentiation	0.0686497	132	4	GO:BP	KIF26A|CDON|TSC1|EGFR	ENSG00000066735|ENSG00000064309|ENSG00000165699|ENSG00000146648
GO:0000768	syncytium formation by plasma membrane fusion	myoblast fusion	0.0686497	62	3	GO:BP	CDON|NFATC2|DOCK1	ENSG00000064309|ENSG00000101096|ENSG00000150760
GO:0048880	sensory system development	interleukin-2 production	0.0686497	426	7	GO:BP	FOXC2|PDE6B|NRL|CDON|KLF4|EPHB2|EGFR	ENSG00000176692|ENSG00000133256|ENSG00000129535|ENSG00000064309|ENSG00000136826|ENSG00000133216|ENSG00000146648
GO:0010810	regulation of cell-substrate adhesion	regulation of cell adhesion	0.0686497	217	5	GO:BP	FAM107A|DOCK1|TSC1|TBCD|MELTF	ENSG00000168309|ENSG00000150760|ENSG00000165699|ENSG00000141556|ENSG00000163975
GO:0043470	regulation of carbohydrate catabolic process	positive regulation of carbohydrate metabolic process	0.0686497	64	3	GO:BP	MLXIPL|TRIM63|SLC4A4	ENSG00000009950|ENSG00000158022|ENSG00000080493
GO:0048699	generation of neurons	cell differentiation	0.0686497	1536	15	GO:BP	KIF1A|STK24|NRL|KIF26A|CDON|KLF4|INPP5J|CDH23|TEAD3|EPHB2|TBCD|PAK6|EGFR|NUMBL|HERC2	ENSG00000130294|ENSG00000102572|ENSG00000129535|ENSG00000066735|ENSG00000064309|ENSG00000136826|ENSG00000185133|ENSG00000107736|ENSG00000007866|ENSG00000133216|ENSG00000141556|ENSG00000137843|ENSG00000146648|ENSG00000105245|ENSG00000128731
GO:0051248	negative regulation of protein metabolic process	positive regulation of carbohydrate metabolic process	0.0686497	677	9	GO:BP	MLXIPL|USP38|INPP5J|FMN2|EPHB2|TSC1|NFKB1|EGFR|KIRREL1	ENSG00000009950|ENSG00000170185|ENSG00000185133|ENSG00000155816|ENSG00000133216|ENSG00000165699|ENSG00000109320|ENSG00000146648|ENSG00000183853
GO:0050864	regulation of B cell activation	interleukin-2 production	0.0686497	133	4	GO:BP	LAPTM5|NFATC2|EPHB2|SASH3	ENSG00000162511|ENSG00000101096|ENSG00000133216|ENSG00000122122
GO:2000630	positive regulation of miRNA metabolic process	positive regulation of biological process	0.0701474	65	3	GO:BP	KLF4|NFKB1|EGFR	ENSG00000136826|ENSG00000109320|ENSG00000146648
GO:0035924	cellular response to vascular endothelial growth factor stimulus	regulation of response to stimulus	0.0701474	65	3	GO:BP	ADGRA2|RAMP2|CD63	ENSG00000020181|ENSG00000131477|ENSG00000135404
GO:0030888	regulation of B cell proliferation	interleukin-2 production	0.0712433	66	3	GO:BP	NFATC2|EPHB2|SASH3	ENSG00000101096|ENSG00000133216|ENSG00000122122
GO:0006949	syncytium formation	cell differentiation	0.0712433	66	3	GO:BP	CDON|NFATC2|DOCK1	ENSG00000064309|ENSG00000101096|ENSG00000150760
GO:0009261	ribonucleotide catabolic process	positive regulation of carbohydrate metabolic process	0.0712433	136	4	GO:BP	MLXIPL|TRIM63|PDE4B|SLC4A4	ENSG00000009950|ENSG00000158022|ENSG00000184588|ENSG00000080493
GO:0032930	positive regulation of superoxide anion generation	positive regulation of carbohydrate metabolic process	0.0717343	19	2	GO:BP	CLEC7A|EGFR	ENSG00000172243|ENSG00000146648
GO:0050890	cognition	interleukin-2 production	0.0717343	328	6	GO:BP	PPP1R1B|FAM107A|EPHB2|TSC1|PAK6|EGFR	ENSG00000131771|ENSG00000168309|ENSG00000133216|ENSG00000165699|ENSG00000137843|ENSG00000146648
GO:0006195	purine nucleotide catabolic process	positive regulation of carbohydrate metabolic process	0.0718497	138	4	GO:BP	MLXIPL|TRIM63|PDE4B|SLC4A4	ENSG00000009950|ENSG00000158022|ENSG00000184588|ENSG00000080493
GO:0002702	positive regulation of production of molecular mediator of immune response	positive regulation of production of molecular mediator of immune response	0.073059	139	4	GO:BP	LAPTM5|EPHB2|SASH3|CLEC7A	ENSG00000162511|ENSG00000133216|ENSG00000122122|ENSG00000172243
GO:0051239	regulation of multicellular organismal process	interleukin-2 production	0.073059	2956	23	GO:BP	FOXC2|CD5|ADGRA2|ZNF703|LAPTM5|RAB11FIP5|CDON|KLF4|RAMP2|APOA5|NFATC2|TRIM63|ZFPM1|DOCK1|PDE4B|EPHB2|SASH3|SMR3B|IL34|NFKB1|CLEC7A|EGFR|NUMBL	ENSG00000176692|ENSG00000110448|ENSG00000020181|ENSG00000183779|ENSG00000162511|ENSG00000135631|ENSG00000064309|ENSG00000136826|ENSG00000131477|ENSG00000110243|ENSG00000101096|ENSG00000158022|ENSG00000179588|ENSG00000150760|ENSG00000184588|ENSG00000133216|ENSG00000122122|ENSG00000171201|ENSG00000157368|ENSG00000109320|ENSG00000172243|ENSG00000146648|ENSG00000105245
GO:0007399	nervous system development	cell differentiation	0.074557	2604	21	GO:BP	KIF1A|STK24|NRL|KIF26A|ADGRA2|CDON|KLF4|INPP5J|CDH23|TEAD3|HYDIN|DOCK1|EPHB2|LRFN1|TSC1|IL34|TBCD|PAK6|EGFR|NUMBL|HERC2	ENSG00000130294|ENSG00000102572|ENSG00000129535|ENSG00000066735|ENSG00000020181|ENSG00000064309|ENSG00000136826|ENSG00000185133|ENSG00000107736|ENSG00000007866|ENSG00000157423|ENSG00000150760|ENSG00000133216|ENSG00000128011|ENSG00000165699|ENSG00000157368|ENSG00000141556|ENSG00000137843|ENSG00000146648|ENSG00000105245|ENSG00000128731
GO:0042221	response to chemical	regulation of response to stimulus	0.0778968	3909	28	GO:BP	MLXIPL|FOXC2|GABBR1|UBXN6|STK24|PPP1R1B|ADCYAP1R1|ADGRA2|ZNF703|FAM107A|LAPTM5|RAB11FIP5|KLF4|RAMP2|NFATC2|TRIM63|FMN2|TENT4A|RGS10|PDE4B|EPHB2|TSC1|IL34|NFKB1|CLEC7A|EGFR|NUMBL|HLCS	ENSG00000009950|ENSG00000176692|ENSG00000204681|ENSG00000167671|ENSG00000102572|ENSG00000131771|ENSG00000078549|ENSG00000020181|ENSG00000183779|ENSG00000168309|ENSG00000162511|ENSG00000135631|ENSG00000136826|ENSG00000131477|ENSG00000101096|ENSG00000158022|ENSG00000155816|ENSG00000112941|ENSG00000148908|ENSG00000184588|ENSG00000133216|ENSG00000165699|ENSG00000157368|ENSG00000109320|ENSG00000172243…
GO:0030182	neuron differentiation	cell differentiation	0.0803114	1451	14	GO:BP	KIF1A|STK24|NRL|KIF26A|CDON|KLF4|INPP5J|CDH23|EPHB2|TBCD|PAK6|EGFR|NUMBL|HERC2	ENSG00000130294|ENSG00000102572|ENSG00000129535|ENSG00000066735|ENSG00000064309|ENSG00000136826|ENSG00000185133|ENSG00000107736|ENSG00000133216|ENSG00000141556|ENSG00000137843|ENSG00000146648|ENSG00000105245|ENSG00000128731
GO:0002280	monocyte activation involved in immune response	positive regulation of production of molecular mediator of immune response	0.0803114	1	1	GO:BP	DYSF	ENSG00000135636
GO:0000902	cell morphogenesis	cell differentiation	0.0803114	996	11	GO:BP	KIF1A|CDH23|ZFPM1|UPK3A|EPHB2|TBCD|PAK6|MYO10|EGFR|NUMBL|ARHGEF18	ENSG00000130294|ENSG00000107736|ENSG00000179588|ENSG00000100373|ENSG00000133216|ENSG00000141556|ENSG00000137843|ENSG00000145555|ENSG00000146648|ENSG00000105245|ENSG00000104880
GO:0010647	positive regulation of cell communication	cell communication	0.0803114	1795	16	GO:BP	GABBR1|ATP6V1C2|ADCYAP1R1|ADGRA2|TRIM26|FAM107A|LAPTM5|CDON|DENND2B|NLE1|EPHB2|IL34|NFKB1|CLEC7A|EGFR|CD63	ENSG00000204681|ENSG00000143882|ENSG00000078549|ENSG00000020181|ENSG00000234127|ENSG00000168309|ENSG00000162511|ENSG00000064309|ENSG00000166444|ENSG00000073536|ENSG00000133216|ENSG00000157368|ENSG00000109320|ENSG00000172243|ENSG00000146648|ENSG00000135404
GO:0012502	induction of programmed cell death	positive regulation of biological process	0.0803114	1	1	GO:BP	LAPTM5	ENSG00000162511
GO:0023056	positive regulation of signaling	signaling	0.0803114	1796	16	GO:BP	GABBR1|ATP6V1C2|ADCYAP1R1|ADGRA2|TRIM26|FAM107A|LAPTM5|CDON|DENND2B|NLE1|EPHB2|IL34|NFKB1|CLEC7A|EGFR|CD63	ENSG00000204681|ENSG00000143882|ENSG00000078549|ENSG00000020181|ENSG00000234127|ENSG00000168309|ENSG00000162511|ENSG00000064309|ENSG00000166444|ENSG00000073536|ENSG00000133216|ENSG00000157368|ENSG00000109320|ENSG00000172243|ENSG00000146648|ENSG00000135404
GO:0032491	detection of molecule of fungal origin	regulation of response to stimulus	0.0803114	1	1	GO:BP	CLEC7A	ENSG00000172243
GO:0022008	neurogenesis	cell differentiation	0.0803114	1771	16	GO:BP	KIF1A|STK24|NRL|KIF26A|CDON|KLF4|INPP5J|CDH23|TEAD3|EPHB2|IL34|TBCD|PAK6|EGFR|NUMBL|HERC2	ENSG00000130294|ENSG00000102572|ENSG00000129535|ENSG00000066735|ENSG00000064309|ENSG00000136826|ENSG00000185133|ENSG00000107736|ENSG00000007866|ENSG00000133216|ENSG00000157368|ENSG00000141556|ENSG00000137843|ENSG00000146648|ENSG00000105245|ENSG00000128731
GO:0045723	positive regulation of fatty acid biosynthetic process	positive regulation of carbohydrate metabolic process	0.0803114	22	2	GO:BP	MLXIPL|APOA5	ENSG00000009950|ENSG00000110243
GO:1903578	regulation of ATP metabolic process	positive regulation of carbohydrate metabolic process	0.0803114	74	3	GO:BP	MLXIPL|TRIM63|SLC4A4	ENSG00000009950|ENSG00000158022|ENSG00000080493
GO:0062013	positive regulation of small molecule metabolic process	positive regulation of carbohydrate metabolic process	0.0803114	145	4	GO:BP	MLXIPL|ADCYAP1R1|APOA5|SLC4A4	ENSG00000009950|ENSG00000078549|ENSG00000110243|ENSG00000080493
GO:0061514	interleukin-34-mediated signaling pathway	signaling	0.0803114	1	1	GO:BP	IL34	ENSG00000157368
GO:0060377	negative regulation of mast cell differentiation	cell differentiation	0.0803114	1	1	GO:BP	ZFPM1	ENSG00000179588
GO:0051758	homologous chromosome movement towards spindle pole in meiosis I anaphase	transport	0.0803114	1	1	GO:BP	FMN2	ENSG00000155816
GO:1901032	negative regulation of response to reactive oxygen species	regulation of response to stimulus	0.0803114	1	1	GO:BP	ADCYAP1R1	ENSG00000078549
GO:0010720	positive regulation of cell development	cell differentiation	0.0803114	458	7	GO:BP	CDON|EPHB2|SASH3|IL34|CLEC7A|EGFR|NUMBL	ENSG00000064309|ENSG00000133216|ENSG00000122122|ENSG00000157368|ENSG00000172243|ENSG00000146648|ENSG00000105245
GO:0099175	regulation of postsynapse organization	adherens junction assembly	0.0803114	151	4	GO:BP	KIF1A|DOCK1|EPHB2|LRFN1	ENSG00000130294|ENSG00000150760|ENSG00000133216|ENSG00000128011
GO:0050769	positive regulation of neurogenesis	cell differentiation	0.0803114	246	5	GO:BP	CDON|EPHB2|IL34|EGFR|NUMBL	ENSG00000064309|ENSG00000133216|ENSG00000157368|ENSG00000146648|ENSG00000105245
GO:0007015	actin filament organization	actin filament organization	0.0803114	461	7	GO:BP	ARHGAP17|MICAL3|FAM107A|FMN2|TSC1|KIRREL1|ARHGEF18	ENSG00000140750|ENSG00000243156|ENSG00000168309|ENSG00000155816|ENSG00000165699|ENSG00000183853|ENSG00000104880
GO:0007166	cell surface receptor signaling pathway	signaling	0.0803114	2819	22	GO:BP	FOXC2|ATP6V1C2|HMGXB4|ADCYAP1R1|TMEM170B|ADGRA2|ZNF703|LAPTM5|CDON|KLF4|NFATC2|NLE1|DOCK1|PDE4B|EPHB2|IL34|NFKB1|CLEC7A|EGFR|NUMBL|CD63|HERC2	ENSG00000176692|ENSG00000143882|ENSG00000100281|ENSG00000078549|ENSG00000205269|ENSG00000020181|ENSG00000183779|ENSG00000162511|ENSG00000064309|ENSG00000136826|ENSG00000101096|ENSG00000073536|ENSG00000150760|ENSG00000184588|ENSG00000133216|ENSG00000157368|ENSG00000109320|ENSG00000172243|ENSG00000146648|ENSG00000105245|ENSG00000135404|ENSG00000128731
GO:1903036	positive regulation of response to wounding	regulation of response to stimulus	0.0803114	75	3	GO:BP	FOXC2|STK24|CLEC7A	ENSG00000176692|ENSG00000102572|ENSG00000172243
GO:0046434	organophosphate catabolic process	positive regulation of carbohydrate metabolic process	0.0803114	246	5	GO:BP	ABHD16A|MLXIPL|TRIM63|PDE4B|SLC4A4	ENSG00000204427|ENSG00000009950|ENSG00000158022|ENSG00000184588|ENSG00000080493
GO:1904998	negative regulation of leukocyte adhesion to arterial endothelial cell	regulation of cell adhesion	0.0803114	1	1	GO:BP	KLF4	ENSG00000136826
GO:0032928	regulation of superoxide anion generation	positive regulation of carbohydrate metabolic process	0.0803114	21	2	GO:BP	CLEC7A|EGFR	ENSG00000172243|ENSG00000146648
GO:0044087	regulation of cellular component biogenesis	adherens junction assembly	0.0803114	1011	11	GO:BP	CNOT6|FAM107A|DOCK1|EPHB2|LRFN1|TSC1|TBCD|CLEC7A|MYO10|KIRREL1|ARHGEF18	ENSG00000113300|ENSG00000168309|ENSG00000150760|ENSG00000133216|ENSG00000128011|ENSG00000165699|ENSG00000141556|ENSG00000172243|ENSG00000145555|ENSG00000183853|ENSG00000104880
GO:0120192	tight junction assembly	adherens junction assembly	0.0803114	75	3	GO:BP	RAMP2|EPHB2|TBCD	ENSG00000131477|ENSG00000133216|ENSG00000141556
GO:0009893	positive regulation of metabolic process	positive regulation of biological process	0.0820267	3597	26	GO:BP	MLXIPL|FOXC2|ASPSCR1|ADCYAP1R1|CNOT6|NRL|FAM107A|LAPTM5|CDON|KLF4|RAMP2|APOA5|NFATC2|TEAD3|ZFPM1|FMN2|TENT4A|PDE4B|EPHB2|SASH3|SLC4A4|IL34|NFKB1|MELTF|CLEC7A|EGFR	ENSG00000009950|ENSG00000176692|ENSG00000169696|ENSG00000078549|ENSG00000113300|ENSG00000129535|ENSG00000168309|ENSG00000162511|ENSG00000064309|ENSG00000136826|ENSG00000131477|ENSG00000110243|ENSG00000101096|ENSG00000007866|ENSG00000179588|ENSG00000155816|ENSG00000112941|ENSG00000184588|ENSG00000133216|ENSG00000122122|ENSG00000080493|ENSG00000157368|ENSG00000109320|ENSG00000163975|ENSG00000172243…
GO:0031589	cell-substrate adhesion	regulation of cell adhesion	0.0824317	356	6	GO:BP	FAM107A|DOCK1|TSC1|TBCD|MELTF|CD63	ENSG00000168309|ENSG00000150760|ENSG00000165699|ENSG00000141556|ENSG00000163975|ENSG00000135404
GO:0072523	purine-containing compound catabolic process	positive regulation of carbohydrate metabolic process	0.0839616	155	4	GO:BP	MLXIPL|TRIM63|PDE4B|SLC4A4	ENSG00000009950|ENSG00000158022|ENSG00000184588|ENSG00000080493
GO:0045597	positive regulation of cell differentiation	cell differentiation	0.0841615	879	10	GO:BP	ZNF703|CDON|RAMP2|EPHB2|SASH3|IL34|NFKB1|CLEC7A|EGFR|NUMBL	ENSG00000183779|ENSG00000064309|ENSG00000131477|ENSG00000133216|ENSG00000122122|ENSG00000157368|ENSG00000109320|ENSG00000172243|ENSG00000146648|ENSG00000105245
GO:0007043	cell-cell junction assembly	adherens junction assembly	0.0841615	156	4	GO:BP	ZNF703|RAMP2|EPHB2|TBCD	ENSG00000183779|ENSG00000131477|ENSG00000133216|ENSG00000141556
GO:0048666	neuron development	cell differentiation	0.0841615	1177	12	GO:BP	KIF1A|STK24|NRL|KIF26A|KLF4|INPP5J|CDH23|EPHB2|TBCD|PAK6|EGFR|NUMBL	ENSG00000130294|ENSG00000102572|ENSG00000129535|ENSG00000066735|ENSG00000136826|ENSG00000185133|ENSG00000107736|ENSG00000133216|ENSG00000141556|ENSG00000137843|ENSG00000146648|ENSG00000105245
GO:0030001	metal ion transport	transport	0.0841615	883	10	GO:BP	SLC39A11|SLC6A16|ADCYAP1R1|RAMP2|CDH23|PDE4B|SLC4A4|TSC1|MELTF|CD63	ENSG00000133195|ENSG00000063127|ENSG00000078549|ENSG00000131477|ENSG00000107736|ENSG00000184588|ENSG00000080493|ENSG00000165699|ENSG00000163975|ENSG00000135404
GO:0009895	negative regulation of catabolic process	positive regulation of carbohydrate metabolic process	0.0841615	361	6	GO:BP	USP38|TRIM63|FMN2|TENT4A|TSC1|EGFR	ENSG00000170185|ENSG00000158022|ENSG00000155816|ENSG00000112941|ENSG00000165699|ENSG00000146648
GO:1900746	regulation of vascular endothelial growth factor signaling pathway	regulation of response to stimulus	0.0841615	24	2	GO:BP	ADGRA2|CD63	ENSG00000020181|ENSG00000135404
GO:1901701	cellular response to oxygen-containing compound	regulation of response to stimulus	0.0847414	1182	12	GO:BP	MLXIPL|FOXC2|PPP1R1B|ZNF703|RAB11FIP5|KLF4|RGS10|PDE4B|EPHB2|NFKB1|CLEC7A|EGFR	ENSG00000009950|ENSG00000176692|ENSG00000131771|ENSG00000183779|ENSG00000135631|ENSG00000136826|ENSG00000148908|ENSG00000184588|ENSG00000133216|ENSG00000109320|ENSG00000172243|ENSG00000146648
GO:0045821	positive regulation of glycolytic process	positive regulation of carbohydrate metabolic process	0.0874305	25	2	GO:BP	MLXIPL|SLC4A4	ENSG00000009950|ENSG00000080493
GO:0030813	positive regulation of nucleotide catabolic process	positive regulation of carbohydrate metabolic process	0.0874305	25	2	GO:BP	MLXIPL|SLC4A4	ENSG00000009950|ENSG00000080493
GO:0051017	actin filament bundle assembly	actin filament organization	0.0874305	160	4	GO:BP	FAM107A|FMN2|TSC1|ARHGEF18	ENSG00000168309|ENSG00000155816|ENSG00000165699|ENSG00000104880
GO:0007612	learning	interleukin-2 production	0.0874305	160	4	GO:BP	PPP1R1B|EPHB2|TSC1|PAK6	ENSG00000131771|ENSG00000133216|ENSG00000165699|ENSG00000137843
GO:0033123	positive regulation of purine nucleotide catabolic process	positive regulation of carbohydrate metabolic process	0.0874305	25	2	GO:BP	MLXIPL|SLC4A4	ENSG00000009950|ENSG00000080493
GO:0120193	tight junction organization	adherens junction assembly	0.0874683	81	3	GO:BP	RAMP2|EPHB2|TBCD	ENSG00000131477|ENSG00000133216|ENSG00000141556
GO:0007405	neuroblast proliferation	neuroblast division	0.0893775	82	3	GO:BP	CDON|TEAD3|NUMBL	ENSG00000064309|ENSG00000007866|ENSG00000105245
GO:0009166	nucleotide catabolic process	positive regulation of carbohydrate metabolic process	0.0893775	162	4	GO:BP	MLXIPL|TRIM63|PDE4B|SLC4A4	ENSG00000009950|ENSG00000158022|ENSG00000184588|ENSG00000080493
GO:0070665	positive regulation of leukocyte proliferation	neuroblast division	0.0895828	164	4	GO:BP	NFATC2|EPHB2|SASH3|IL34	ENSG00000101096|ENSG00000133216|ENSG00000122122|ENSG00000157368
GO:1902547	regulation of cellular response to vascular endothelial growth factor stimulus	regulation of response to stimulus	0.0895828	26	2	GO:BP	ADGRA2|CD63	ENSG00000020181|ENSG00000135404
GO:0061572	actin filament bundle organization	actin filament organization	0.0895828	163	4	GO:BP	FAM107A|FMN2|TSC1|ARHGEF18	ENSG00000168309|ENSG00000155816|ENSG00000165699|ENSG00000104880
GO:0007423	sensory organ development	cell differentiation	0.0895828	624	8	GO:BP	FOXC2|PDE6B|NRL|CDON|KLF4|CDH23|EPHB2|EGFR	ENSG00000176692|ENSG00000133256|ENSG00000129535|ENSG00000064309|ENSG00000136826|ENSG00000107736|ENSG00000133216|ENSG00000146648
GO:0002757	immune response-activating signaling pathway	positive regulation of production of molecular mediator of immune response	0.0895828	494	7	GO:BP	GPR108|GRAMD4|LAPTM5|NFATC2|PDE4B|NFKB1|CLEC7A	ENSG00000125734|ENSG00000075240|ENSG00000162511|ENSG00000101096|ENSG00000184588|ENSG00000109320|ENSG00000172243
GO:0002720	positive regulation of cytokine production involved in immune response	positive regulation of production of molecular mediator of immune response	0.0895828	83	3	GO:BP	LAPTM5|SASH3|CLEC7A	ENSG00000162511|ENSG00000122122|ENSG00000172243
GO:1901888	regulation of cell junction assembly	adherens junction assembly	0.0897601	263	5	GO:BP	FAM107A|DOCK1|EPHB2|LRFN1|TSC1	ENSG00000168309|ENSG00000150760|ENSG00000133216|ENSG00000128011|ENSG00000165699
GO:0051246	regulation of protein metabolic process	positive regulation of carbohydrate metabolic process	0.0897601	1855	16	GO:BP	MLXIPL|USP38|ASPSCR1|CNOT6|FAM107A|LAPTM5|KLF4|INPP5J|FMN2|EPHB2|TSC1|IL34|NFKB1|MELTF|EGFR|KIRREL1	ENSG00000009950|ENSG00000170185|ENSG00000169696|ENSG00000113300|ENSG00000168309|ENSG00000162511|ENSG00000136826|ENSG00000185133|ENSG00000155816|ENSG00000133216|ENSG00000165699|ENSG00000157368|ENSG00000109320|ENSG00000163975|ENSG00000146648|ENSG00000183853
GO:1900542	regulation of purine nucleotide metabolic process	positive regulation of carbohydrate metabolic process	0.0899475	84	3	GO:BP	MLXIPL|TRIM63|SLC4A4	ENSG00000009950|ENSG00000158022|ENSG00000080493
GO:0048731	system development	cell differentiation	0.0899475	4053	28	GO:BP	KIF1A|FOXC2|PDE6B|STK24|NRL|KIF26A|ADGRA2|CDON|KLF4|RAMP2|NFATC2|INPP5J|CDH23|TEAD3|NLE1|HYDIN|ZFPM1|DOCK1|UPK3A|EPHB2|LRFN1|TSC1|IL34|TBCD|PAK6|EGFR|NUMBL|HERC2	ENSG00000130294|ENSG00000176692|ENSG00000133256|ENSG00000102572|ENSG00000129535|ENSG00000066735|ENSG00000020181|ENSG00000064309|ENSG00000136826|ENSG00000131477|ENSG00000101096|ENSG00000185133|ENSG00000107736|ENSG00000007866|ENSG00000073536|ENSG00000157423|ENSG00000179588|ENSG00000150760|ENSG00000100373|ENSG00000133216|ENSG00000128011|ENSG00000165699|ENSG00000157368|ENSG00000141556|ENSG00000137843…
GO:0032970	regulation of actin filament-based process	actin filament organization	0.0901936	376	6	GO:BP	ARHGAP17|FAM107A|PDE4B|TSC1|KIRREL1|ARHGEF18	ENSG00000140750|ENSG00000168309|ENSG00000184588|ENSG00000165699|ENSG00000183853|ENSG00000104880
GO:0006140	regulation of nucleotide metabolic process	positive regulation of carbohydrate metabolic process	0.091869	85	3	GO:BP	MLXIPL|TRIM63|SLC4A4	ENSG00000009950|ENSG00000158022|ENSG00000080493
GO:0033137	negative regulation of peptidyl-serine phosphorylation	positive regulation of carbohydrate metabolic process	0.0923137	27	2	GO:BP	MLXIPL|INPP5J	ENSG00000009950|ENSG00000185133
GO:0007264	small GTPase-mediated signal transduction	cell communication	0.0956827	505	7	GO:BP	ARHGAP17|ADCYAP1R1|CDON|DOCK1|EPHB2|SRGAP3|ARHGEF18	ENSG00000140750|ENSG00000078549|ENSG00000064309|ENSG00000150760|ENSG00000133216|ENSG00000196220|ENSG00000104880
GO:0006812	monoatomic cation transport	transport	0.0960265	1069	11	GO:BP	ATP6V1C2|SLC39A11|SLC6A16|ADCYAP1R1|RAMP2|CDH23|PDE4B|SLC4A4|TSC1|MELTF|CD63	ENSG00000143882|ENSG00000133195|ENSG00000063127|ENSG00000078549|ENSG00000131477|ENSG00000107736|ENSG00000184588|ENSG00000080493|ENSG00000165699|ENSG00000163975|ENSG00000135404
GO:0050871	positive regulation of B cell activation	interleukin-2 production	0.0988265	88	3	GO:BP	NFATC2|EPHB2|SASH3	ENSG00000101096|ENSG00000133216|ENSG00000122122
GO:0031667	response to nutrient levels	regulation of response to stimulus	0.0990902	510	7	GO:BP	MLXIPL|BNIP2|STK24|FAM107A|TSC1|EGFR|HLCS	ENSG00000009950|ENSG00000140299|ENSG00000102572|ENSG00000168309|ENSG00000165699|ENSG00000146648|ENSG00000159267
GO:0097487	multivesicular body, internal vesicle		0.0357692	6	2	GO:CC	EGFR|CD63	ENSG00000146648|ENSG00000135404
GO:0005737	cytoplasm		0.0357692	12527	67	GO:CC	MLXIPL|KIF1A|GPR108|USP38|GABBR1|BNIP2|UBXN6|ASPSCR1|ATP6V1C2|STK24|PPP1R1B|SLC39A11|ARHGAP17|MICAL3|ADCYAP1R1|CNOT6|NRL|ECHS1|KIF26A|GRAMD4|ALOXE3|ZNF703|TRIM26|FAM107A|LAPTM5|RAB11FIP5|KLF4|RAMP2|APOA5|DENND2B|NFATC2|DYSF|INPP5J|KLK9|TRIM63|PPIAL4A|HYDIN|DOCK1|FMN2|UPK3A|RNF130|TENT4A|CRABP1|RGS10|PDE4B|EPHB2|SASH3|EPB41L1|SRGAP3|TMEM190|TSC1|NFKB1|TBCD|MELTF|PAK6|MRPS10|PGAP3|CLEC7A|IQCA1|MYO1…	ENSG00000009950|ENSG00000130294|ENSG00000125734|ENSG00000170185|ENSG00000204681|ENSG00000140299|ENSG00000167671|ENSG00000169696|ENSG00000143882|ENSG00000102572|ENSG00000131771|ENSG00000133195|ENSG00000140750|ENSG00000243156|ENSG00000078549|ENSG00000113300|ENSG00000129535|ENSG00000127884|ENSG00000066735|ENSG00000075240|ENSG00000179148|ENSG00000183779|ENSG00000234127|ENSG00000168309|ENSG00000162511…
GO:0043198	dendritic shaft		0.0357692	41	3	GO:CC	GABBR1|INPP5J|KIRREL1	ENSG00000204681|ENSG00000185133|ENSG00000183853
GO:0005886	plasma membrane		0.0357692	5866	40	GO:CC	PDE6B|GABBR1|ASPSCR1|SLC39A11|SLC6A16|CD5|ARHGAP17|MICAL3|ADCYAP1R1|TMEM170B|ADGRA2|FAM107A|LAPTM5|CDON|RAMP2|DENND2B|DYSF|INPP5J|CDH23|DOCK1|FMN2|UPK3A|RGS10|PDE4B|GPR50|EPHB2|LRFN1|EPB41L1|SLC4A4|TSC1|TBCD|MELTF|LRRTM4|CLEC7A|MYO10|EGFR|KIRREL1|CD63|ARHGEF18|HERC2	ENSG00000133256|ENSG00000204681|ENSG00000169696|ENSG00000133195|ENSG00000063127|ENSG00000110448|ENSG00000140750|ENSG00000243156|ENSG00000078549|ENSG00000205269|ENSG00000020181|ENSG00000168309|ENSG00000162511|ENSG00000064309|ENSG00000131477|ENSG00000166444|ENSG00000135636|ENSG00000185133|ENSG00000107736|ENSG00000150760|ENSG00000155816|ENSG00000100373|ENSG00000148908|ENSG00000184588|ENSG00000102195…
GO:0038037	G protein-coupled receptor dimeric complex		0.0357692	7	2	GO:CC	GABBR1|RAMP2	ENSG00000204681|ENSG00000131477
GO:0030054	cell junction		0.0357692	2401	21	GO:CC	KIF1A|GABBR1|ARHGAP17|ADCYAP1R1|FAM107A|DYSF|CDH23|DOCK1|RGS10|PDE4B|GPR50|EPHB2|LRFN1|SRGAP3|TSC1|TBCD|PAK6|LRRTM4|EGFR|KIRREL1|ARHGEF18	ENSG00000130294|ENSG00000204681|ENSG00000140750|ENSG00000078549|ENSG00000168309|ENSG00000135636|ENSG00000107736|ENSG00000150760|ENSG00000148908|ENSG00000184588|ENSG00000102195|ENSG00000133216|ENSG00000128011|ENSG00000196220|ENSG00000165699|ENSG00000141556|ENSG00000137843|ENSG00000176204|ENSG00000146648|ENSG00000183853|ENSG00000104880
GO:0045202	synapse		0.0411183	1665	16	GO:CC	KIF1A|GABBR1|FAM107A|DYSF|CDH23|DOCK1|RGS10|PDE4B|GPR50|EPHB2|LRFN1|SRGAP3|TSC1|PAK6|LRRTM4|EGFR	ENSG00000130294|ENSG00000204681|ENSG00000168309|ENSG00000135636|ENSG00000107736|ENSG00000150760|ENSG00000148908|ENSG00000184588|ENSG00000102195|ENSG00000133216|ENSG00000128011|ENSG00000196220|ENSG00000165699|ENSG00000137843|ENSG00000176204|ENSG00000146648
GO:0071944	cell periphery		0.0411183	6347	40	GO:CC	PDE6B|GABBR1|ASPSCR1|SLC39A11|SLC6A16|CD5|ARHGAP17|MICAL3|ADCYAP1R1|TMEM170B|ADGRA2|FAM107A|LAPTM5|CDON|RAMP2|DENND2B|DYSF|INPP5J|CDH23|DOCK1|FMN2|UPK3A|RGS10|PDE4B|GPR50|EPHB2|LRFN1|EPB41L1|SLC4A4|TSC1|TBCD|MELTF|LRRTM4|CLEC7A|MYO10|EGFR|KIRREL1|CD63|ARHGEF18|HERC2	ENSG00000133256|ENSG00000204681|ENSG00000169696|ENSG00000133195|ENSG00000063127|ENSG00000110448|ENSG00000140750|ENSG00000243156|ENSG00000078549|ENSG00000205269|ENSG00000020181|ENSG00000168309|ENSG00000162511|ENSG00000064309|ENSG00000131477|ENSG00000166444|ENSG00000135636|ENSG00000185133|ENSG00000107736|ENSG00000150760|ENSG00000155816|ENSG00000100373|ENSG00000148908|ENSG00000184588|ENSG00000102195…
GO:0009986	cell surface		0.0411183	914	11	GO:CC	CD5|ADCYAP1R1|ADGRA2|RAMP2|EPHB2|LRFN1|SLC4A4|MELTF|CLEC7A|EGFR|CD63	ENSG00000110448|ENSG00000078549|ENSG00000020181|ENSG00000131477|ENSG00000133216|ENSG00000128011|ENSG00000080493|ENSG00000163975|ENSG00000172243|ENSG00000146648|ENSG00000135404
GO:0097648	G protein-coupled receptor complex		0.0411183	11	2	GO:CC	GABBR1|RAMP2	ENSG00000204681|ENSG00000131477
GO:0098794	postsynapse		0.0411183	779	10	GO:CC	GABBR1|DOCK1|PDE4B|GPR50|EPHB2|LRFN1|SRGAP3|TSC1|PAK6|LRRTM4	ENSG00000204681|ENSG00000150760|ENSG00000184588|ENSG00000102195|ENSG00000133216|ENSG00000128011|ENSG00000196220|ENSG00000165699|ENSG00000137843|ENSG00000176204
GO:0005856	cytoskeleton		0.0617324	2474	20	GO:CC	KIF1A|UBXN6|MICAL3|KIF26A|FAM107A|RAB11FIP5|KLF4|DYSF|CDH23|TRIM63|HYDIN|FMN2|PDE4B|EPB41L1|TSC1|TBCD|IQCA1|MYO10|ARHGEF18|HERC2	ENSG00000130294|ENSG00000167671|ENSG00000243156|ENSG00000066735|ENSG00000168309|ENSG00000135631|ENSG00000136826|ENSG00000135636|ENSG00000107736|ENSG00000158022|ENSG00000157423|ENSG00000155816|ENSG00000184588|ENSG00000088367|ENSG00000165699|ENSG00000141556|ENSG00000132321|ENSG00000145555|ENSG00000104880|ENSG00000128731
GO:0031253	cell projection membrane		0.0766927	360	6	GO:CC	PDE6B|GABBR1|FAM107A|MYO10|EGFR|KIRREL1	ENSG00000133256|ENSG00000204681|ENSG00000168309|ENSG00000145555|ENSG00000146648|ENSG00000183853
GO:0097489	multivesicular body, internal vesicle lumen		0.0766927	1	1	GO:CC	EGFR	ENSG00000146648
GO:0016020	membrane		0.0766927	9953	54	GO:CC	ABHD16A|KIF1A|PDE6B|GPR108|GABBR1|UBXN6|ASPSCR1|ATP6V1C2|STK24|SLC39A11|SLC6A16|CD5|ARHGAP17|MICAL3|ADCYAP1R1|CNOT6|TMEM170B|GRAMD4|ADGRA2|FAM107A|LAPTM5|RAB11FIP5|CDON|RAMP2|DENND2B|DYSF|INPP5J|CDH23|DOCK1|FMN2|UPK3A|RNF130|TENT4A|RGS10|PDE4B|GPR50|EPHB2|LRFN1|EPB41L1|SLC4A4|TMEM190|TSC1|TBCD|MELTF|LRRTM4|MRPS10|PGAP3|CLEC7A|MYO10|EGFR|KIRREL1|CD63|ARHGEF18|HERC2	ENSG00000204427|ENSG00000130294|ENSG00000133256|ENSG00000125734|ENSG00000204681|ENSG00000167671|ENSG00000169696|ENSG00000143882|ENSG00000102572|ENSG00000133195|ENSG00000063127|ENSG00000110448|ENSG00000140750|ENSG00000243156|ENSG00000078549|ENSG00000113300|ENSG00000205269|ENSG00000075240|ENSG00000020181|ENSG00000168309|ENSG00000162511|ENSG00000135631|ENSG00000064309|ENSG00000131477|ENSG00000166444…
GO:0048471	perinuclear region of cytoplasm		0.0766927	746	9	GO:CC	KIF1A|BNIP2|ASPSCR1|LAPTM5|FMN2|PDE4B|TSC1|EGFR|KIRREL1	ENSG00000130294|ENSG00000140299|ENSG00000169696|ENSG00000162511|ENSG00000155816|ENSG00000184588|ENSG00000165699|ENSG00000146648|ENSG00000183853
GO:0098590	plasma membrane region		0.0766927	1332	13	GO:CC	PDE6B|GABBR1|ADCYAP1R1|FAM107A|UPK3A|EPHB2|LRFN1|SLC4A4|LRRTM4|MYO10|EGFR|KIRREL1|ARHGEF18	ENSG00000133256|ENSG00000204681|ENSG00000078549|ENSG00000168309|ENSG00000100373|ENSG00000133216|ENSG00000128011|ENSG00000080493|ENSG00000176204|ENSG00000145555|ENSG00000146648|ENSG00000183853|ENSG00000104880
GO:1990718	axonemal central pair projection		0.0766927	1	1	GO:CC	HYDIN	ENSG00000157423
GO:0005667	transcription regulator complex		0.0939912	523	7	GO:CC	MLXIPL|KLF4|NFATC2|TEAD3|MIDEAS|ZFPM1|NFKB1	ENSG00000009950|ENSG00000136826|ENSG00000101096|ENSG00000007866|ENSG00000156030|ENSG00000179588|ENSG00000109320
GO:0015630	microtubule cytoskeleton		0.0939912	1436	13	GO:CC	KIF1A|UBXN6|MICAL3|KIF26A|RAB11FIP5|KLF4|DYSF|CDH23|TRIM63|FMN2|PDE4B|TBCD|HERC2	ENSG00000130294|ENSG00000167671|ENSG00000243156|ENSG00000066735|ENSG00000135631|ENSG00000136826|ENSG00000135636|ENSG00000107736|ENSG00000158022|ENSG00000155816|ENSG00000184588|ENSG00000141556|ENSG00000128731
GO:0005829	cytosol		0.0939912	5534	34	GO:CC	MLXIPL|USP38|BNIP2|UBXN6|ASPSCR1|ATP6V1C2|STK24|PPP1R1B|ARHGAP17|MICAL3|CNOT6|NRL|KIF26A|ALOXE3|TRIM26|LAPTM5|KLF4|NFATC2|INPP5J|DOCK1|FMN2|CRABP1|RGS10|PDE4B|EPHB2|EPB41L1|SRGAP3|TSC1|NFKB1|PAK6|MYO10|ARHGEF18|HLCS|HERC2	ENSG00000009950|ENSG00000170185|ENSG00000140299|ENSG00000167671|ENSG00000169696|ENSG00000143882|ENSG00000102572|ENSG00000131771|ENSG00000140750|ENSG00000243156|ENSG00000113300|ENSG00000129535|ENSG00000066735|ENSG00000179148|ENSG00000234127|ENSG00000162511|ENSG00000136826|ENSG00000101096|ENSG00000185133|ENSG00000150760|ENSG00000155816|ENSG00000166426|ENSG00000148908|ENSG00000184588|ENSG00000133216…
GO:0008092	cytoskeletal protein binding		0.0413566	1001	14	GO:MF	KIF1A|MICAL3|KIF26A|FAM107A|RAB11FIP5|TRIM63|FMN2|PDE4B|EPB41L1|NFKB1|TBCD|MYO10|EGFR|KIRREL1	ENSG00000130294|ENSG00000243156|ENSG00000066735|ENSG00000168309|ENSG00000135631|ENSG00000158022|ENSG00000155816|ENSG00000184588|ENSG00000088367|ENSG00000109320|ENSG00000141556|ENSG00000145555|ENSG00000146648|ENSG00000183853
GO:0005515	protein binding		0.0413566	15123	84	GO:MF	ABHD16A|MLXIPL|KIF1A|FOXC2|PDE6B|GPR108|USP38|GABBR1|BNIP2|UBXN6|ASPSCR1|ATP6V1C2|STK24|PSORS1C2|PPP1R1B|BNIP5|CD5|HMGXB4|ARHGAP17|MICAL3|ADCYAP1R1|CNOT6|TMEM170B|NRL|ECHS1|KIF26A|GRAMD4|ADGRA2|ALOXE3|ZNF703|TRIM26|FAM107A|LAPTM5|RAB11FIP5|CDON|KLF4|RAMP2|APOA5|DENND2B|NFATC2|DYSF|PRR5-ARHGAP8|INPP5J|CDH23|TEAD3|TRIM63|NLE1|KIAA0825|ZFPM1|DOCK1|FMN2|UPK3A|TENT4A|CRABP1|RGS10|PDE4B|GPR50|EPHB2|SAS…	ENSG00000204427|ENSG00000009950|ENSG00000130294|ENSG00000176692|ENSG00000133256|ENSG00000125734|ENSG00000170185|ENSG00000204681|ENSG00000140299|ENSG00000167671|ENSG00000169696|ENSG00000143882|ENSG00000102572|ENSG00000204538|ENSG00000131771|ENSG00000189325|ENSG00000110448|ENSG00000100281|ENSG00000140750|ENSG00000243156|ENSG00000078549|ENSG00000113300|ENSG00000205269|ENSG00000129535|ENSG00000127884…
GO:0140311	protein sequestering activity		0.0413566	30	3	GO:MF	USP38|LAPTM5|NFKB1	ENSG00000170185|ENSG00000162511|ENSG00000109320
GO:0030695	GTPase regulator activity		0.0413566	499	9	GO:MF	BNIP2|ARHGAP17|DENND2B|DOCK1|RGS10|SRGAP3|TBCD|ARHGEF18|HERC2	ENSG00000140299|ENSG00000140750|ENSG00000166444|ENSG00000150760|ENSG00000148908|ENSG00000196220|ENSG00000141556|ENSG00000104880|ENSG00000128731
GO:0060589	nucleoside-triphosphatase regulator activity		0.0413566	499	9	GO:MF	BNIP2|ARHGAP17|DENND2B|DOCK1|RGS10|SRGAP3|TBCD|ARHGEF18|HERC2	ENSG00000140299|ENSG00000140750|ENSG00000166444|ENSG00000150760|ENSG00000148908|ENSG00000196220|ENSG00000141556|ENSG00000104880|ENSG00000128731
